# Supplementary material for: Candidatus Anthektikosiphon siderophilum OHK22, a New Member of the Chloroflexi Family Herpetosiphonaceae from Oku-okuhachikurou Onsen
Source: Microbes Environ. 2020 Jul 29;35(3):ME20030. doi: 10.1264/jsme2.ME20030 (PMC7511795; doi:10.1264/jsme2.ME20030)
Supplement: Supplementary file 1 — Supplementary Material 1 [file 35_20030_s1.csv]

	Herpetosiphon aurantiacus	Herpetosiphon geysericola	Herpetosiphon llansteffanensis	Kallotenue papyrolyticum	OHK22
iron_aquisition-iron_transport	13	8	9	7	6
iron_aquisition-heme_transport	2	1	0	2	0
iron_aquisition-heme_oxygenase	0	0	0	0	0
iron_aquisition-siderophore_synthesis	21	5	5	0	5
iron_aquisition-siderophore_transport	17	12	16	11	4
iron_gene_regulation	5	4	3	5	0
iron_oxidation	1	0	0	0	1
possible_iron_oxidation_and_possible_iron_reduction	0	0	0	0	0
probable_iron_reduction	0	0	0	0	0
iron_reduction	0	0	0	0	0
iron_storage	2	2	2	4	1
magnetosome_formation	0	0	0	0	0
