# Supplementary material for: Candidatus Anthektikosiphon siderophilum OHK22, a New Member of the Chloroflexi Family Herpetosiphonaceae from Oku-okuhachikurou Onsen
Source: Microbes Environ. 2020 Jul 29;35(3):ME20030. doi: 10.1264/jsme2.ME20030 (PMC7511795; doi:10.1264/jsme2.ME20030)
Supplement: Supplementary file 2 — Supplementary Material 2 [file 35_20030_s2.tsv]

Feature ID	Type	Contig	Start	Stop	Frame	Strand	Length (bp)	Function	Subsystem	NCBI GI	locus
fig|6666666.488530.crispr_array.1	CRISPR_ARRAY	k99_16843	26588	26790	2	+	203	CRISPR region with repeat gtcgcggcgggcggtgctgtcgctgcggcgcgctggctcgccggtgtcgc	- none -
fig|6666666.488530.crispr_array.2	CRISPR_ARRAY	k99_214641	1715	2951	2	+	1237	CRISPR region with repeat gtccgaaagaccttcaatcctcgcaggggattacgac	- none -
fig|6666666.488530.crispr_array.3	CRISPR_ARRAY	k99_283036	16681	17399	1	+	719	CRISPR region with repeat gtccgaaagacctcaatcctcgccaggggattacgac	- none -
fig|6666666.488530.crispr_array.4	CRISPR_ARRAY	k99_295442	54130	54614	1	+	485	CRISPR region with repeat tccccaagccccctgggctgcgcccggctgtgcgccc	- none -
fig|6666666.488530.crispr_array.5	CRISPR_ARRAY	k99_351411	11603	13614	2	+	2012	CRISPR region with repeat gttcaataaacaacgaatctctgcgagagattacaac	- none -
fig|6666666.488530.crispr_repeat.1	CRISPR_REPEAT	k99_16843	26588	26637	2	+	50	CRISPR repeat with sequence atcgcggcgggcggtgctgtcgctgcggcgcgctggctcgccggtgtcgc	- none -
fig|6666666.488530.crispr_repeat.2	CRISPR_REPEAT	k99_16843	26666	26715	2	+	50	CRISPR repeat with sequence gtcgcggcgggcggtgctgtcgctgcggcgcgctggctcgccggtgtcgc	- none -
fig|6666666.488530.crispr_repeat.3	CRISPR_REPEAT	k99_16843	26741	26790	2	+	50	CRISPR repeat with sequence gtcgcgacgggcggtgctgtcgctgcggcgcgctggctcgccggtgtcgc	- none -
fig|6666666.488530.crispr_repeat.4	CRISPR_REPEAT	k99_214641	1715	1751	2	+	37	CRISPR repeat with sequence gtccgaaagaccttcaatcctcgcaggggattacgac	- none -
fig|6666666.488530.crispr_repeat.5	CRISPR_REPEAT	k99_214641	1794	1830	3	+	37	CRISPR repeat with sequence gtccgaaagaccttcaatcctcgcaggggattacgac	- none -
fig|6666666.488530.crispr_repeat.6	CRISPR_REPEAT	k99_214641	1868	1904	2	+	37	CRISPR repeat with sequence gtccgaaagaccttcaatcctcgcaggggattacgac	- none -
fig|6666666.488530.crispr_repeat.7	CRISPR_REPEAT	k99_214641	1944	1980	3	+	37	CRISPR repeat with sequence gtccgaaagaccttcaatcctcgcaggggattacgac	- none -
fig|6666666.488530.crispr_repeat.8	CRISPR_REPEAT	k99_214641	2019	2055	3	+	37	CRISPR repeat with sequence gtccgaaagaccttcaatcctcgcaggggattacgac	- none -
fig|6666666.488530.crispr_repeat.9	CRISPR_REPEAT	k99_214641	2095	2131	1	+	37	CRISPR repeat with sequence gtccgaaagaccttcaatcctcgcaggggattacgac	- none -
fig|6666666.488530.crispr_repeat.10	CRISPR_REPEAT	k99_214641	2168	2204	2	+	37	CRISPR repeat with sequence gtccgaaagaccttcaatcctcgcaggggattacgac	- none -
fig|6666666.488530.crispr_repeat.11	CRISPR_REPEAT	k99_214641	2244	2280	3	+	37	CRISPR repeat with sequence gtccgaaagaccttcaatcctcgcaggggattacgac	- none -
fig|6666666.488530.crispr_repeat.12	CRISPR_REPEAT	k99_214641	2320	2356	1	+	37	CRISPR repeat with sequence gtccgaaagaccttcaatcctcgcaggggattacgac	- none -
fig|6666666.488530.crispr_repeat.13	CRISPR_REPEAT	k99_214641	2395	2431	1	+	37	CRISPR repeat with sequence gtccgaaagaccttcaatcctcgcaggggattacgac	- none -
fig|6666666.488530.crispr_repeat.14	CRISPR_REPEAT	k99_214641	2468	2504	2	+	37	CRISPR repeat with sequence gtccgaaagaccttcaatcctcgcaggggattacgac	- none -
fig|6666666.488530.crispr_repeat.15	CRISPR_REPEAT	k99_214641	2543	2579	2	+	37	CRISPR repeat with sequence gtccgaaagaccttcaatcctcgcaggggattacgac	- none -
fig|6666666.488530.crispr_repeat.16	CRISPR_REPEAT	k99_214641	2621	2657	2	+	37	CRISPR repeat with sequence gtccgaaagaccttcaatcctcgcaggggattacgac	- none -
fig|6666666.488530.crispr_repeat.17	CRISPR_REPEAT	k99_214641	2692	2728	1	+	37	CRISPR repeat with sequence gtccgaaagaccttcaatcctcgcaggggattacgac	- none -
fig|6666666.488530.crispr_repeat.18	CRISPR_REPEAT	k99_214641	2769	2805	3	+	37	CRISPR repeat with sequence gtccgaaagaccttcaatcctcgcaggggattacgac	- none -
fig|6666666.488530.crispr_repeat.19	CRISPR_REPEAT	k99_214641	2842	2878	1	+	37	CRISPR repeat with sequence gtccgaaagaccttcaatcctcgcaggggattacgac	- none -
fig|6666666.488530.crispr_repeat.20	CRISPR_REPEAT	k99_214641	2915	2951	2	+	37	CRISPR repeat with sequence gtccgaaagaccttcaatcctcgcaggggactacgac	- none -
fig|6666666.488530.crispr_repeat.21	CRISPR_REPEAT	k99_283036	16681	16717	1	+	37	CRISPR repeat with sequence gtccgaaagacctcaatcctcgccaggggattacgac	- none -
fig|6666666.488530.crispr_repeat.22	CRISPR_REPEAT	k99_283036	16760	16796	2	+	37	CRISPR repeat with sequence gtccgaaagacctcaatcctcgccaggggattacgac	- none -
fig|6666666.488530.crispr_repeat.23	CRISPR_REPEAT	k99_283036	16835	16871	2	+	37	CRISPR repeat with sequence gtccgaaagacctcaatcctcgccaggggattacgac	- none -
fig|6666666.488530.crispr_repeat.24	CRISPR_REPEAT	k99_283036	16912	16948	1	+	37	CRISPR repeat with sequence gtccgaaagacctcaatcctcgccaggggattacgac	- none -
fig|6666666.488530.crispr_repeat.25	CRISPR_REPEAT	k99_283036	16987	17023	1	+	37	CRISPR repeat with sequence gtccgaaagacctcaatcctcgccaggggattacgac	- none -
fig|6666666.488530.crispr_repeat.26	CRISPR_REPEAT	k99_283036	17063	17099	2	+	37	CRISPR repeat with sequence gtccgaaagacctcaatcctcgccaggggattacgac	- none -
fig|6666666.488530.crispr_repeat.27	CRISPR_REPEAT	k99_283036	17136	17172	3	+	37	CRISPR repeat with sequence gtccgaaagacctcaatcctcgccaggggattacgac	- none -
fig|6666666.488530.crispr_repeat.28	CRISPR_REPEAT	k99_283036	17210	17246	2	+	37	CRISPR repeat with sequence gtccgaaagacctcaatcctcgccaggggattacgac	- none -
fig|6666666.488530.crispr_repeat.29	CRISPR_REPEAT	k99_283036	17285	17321	2	+	37	CRISPR repeat with sequence gtccgaaagacctcaatcctcgccaggggattacgac	- none -
fig|6666666.488530.crispr_repeat.30	CRISPR_REPEAT	k99_283036	17363	17399	2	+	37	CRISPR repeat with sequence gtccgaaagacctcaatcctcgccaggggattacgac	- none -
fig|6666666.488530.crispr_repeat.31	CRISPR_REPEAT	k99_295442	54130	54166	1	+	37	CRISPR repeat with sequence tccccaagccccctgggctgcgcccggctgtgtgctc	- none -
fig|6666666.488530.crispr_repeat.32	CRISPR_REPEAT	k99_295442	54219	54255	3	+	37	CRISPR repeat with sequence gccccaagccccctgggctgcgcccggctgtgcgccc	- none -
fig|6666666.488530.crispr_repeat.33	CRISPR_REPEAT	k99_295442	54303	54339	3	+	37	CRISPR repeat with sequence tccccaagccccctgggctgcgcccggctgtgcgccc	- none -
fig|6666666.488530.crispr_repeat.34	CRISPR_REPEAT	k99_295442	54387	54423	3	+	37	CRISPR repeat with sequence tccccaagccccctgggctgcgcccggctgtgctccc	- none -
fig|6666666.488530.crispr_repeat.35	CRISPR_REPEAT	k99_295442	54476	54512	2	+	37	CRISPR repeat with sequence tccccaaacccccagggctgcgcccggctgtgctccc	- none -
fig|6666666.488530.crispr_repeat.36	CRISPR_REPEAT	k99_295442	54578	54614	2	+	37	CRISPR repeat with sequence tccccaaggccccctgggctgcgcccggctatgcggg	- none -
fig|6666666.488530.crispr_repeat.37	CRISPR_REPEAT	k99_351411	11603	11639	2	+	37	CRISPR repeat with sequence gttcaataaacaacgaatctctgcgagagattacaac	- none -
fig|6666666.488530.crispr_repeat.38	CRISPR_REPEAT	k99_351411	11675	11711	2	+	37	CRISPR repeat with sequence gttcaataaacaacgaatctctgcgagagattacaac	- none -
fig|6666666.488530.crispr_repeat.39	CRISPR_REPEAT	k99_351411	11752	11788	1	+	37	CRISPR repeat with sequence gttcaataaacaacgaatctctgcgagagattacaac	- none -
fig|6666666.488530.crispr_repeat.40	CRISPR_REPEAT	k99_351411	11828	11864	2	+	37	CRISPR repeat with sequence gttcaataaacaacgaatctctgcgagagattacaac	- none -
fig|6666666.488530.crispr_repeat.41	CRISPR_REPEAT	k99_351411	11904	11940	3	+	37	CRISPR repeat with sequence gttcaataaacaacgaatctctgcgagagattacaac	- none -
fig|6666666.488530.crispr_repeat.42	CRISPR_REPEAT	k99_351411	11973	12009	3	+	37	CRISPR repeat with sequence gttcaataaacaacgaatctctgcgagagattacaac	- none -
fig|6666666.488530.crispr_repeat.43	CRISPR_REPEAT	k99_351411	12045	12081	3	+	37	CRISPR repeat with sequence gttcaataaacaacgaatctctgcgagagattacaac	- none -
fig|6666666.488530.crispr_repeat.44	CRISPR_REPEAT	k99_351411	12118	12154	1	+	37	CRISPR repeat with sequence gttcaataaacaacgaatctctgcgagagattacaac	- none -
fig|6666666.488530.crispr_repeat.45	CRISPR_REPEAT	k99_351411	12191	12227	2	+	37	CRISPR repeat with sequence gttcaataaacaacgaatctctgcgagagattacaac	- none -
fig|6666666.488530.crispr_repeat.46	CRISPR_REPEAT	k99_351411	12264	12300	3	+	37	CRISPR repeat with sequence gttcaataaacaacgaatctctgcgagagattacaac	- none -
fig|6666666.488530.crispr_repeat.47	CRISPR_REPEAT	k99_351411	12338	12374	2	+	37	CRISPR repeat with sequence gttcaataaacaacgaatctctgcgagagattacaac	- none -
fig|6666666.488530.crispr_repeat.48	CRISPR_REPEAT	k99_351411	12412	12448	1	+	37	CRISPR repeat with sequence gttcaataaacaacgaatctctgcgagagattacaac	- none -
fig|6666666.488530.crispr_repeat.49	CRISPR_REPEAT	k99_351411	12483	12519	3	+	37	CRISPR repeat with sequence gttcaataaacaacgaatctctgcgagagattacaac	- none -
fig|6666666.488530.crispr_repeat.50	CRISPR_REPEAT	k99_351411	12552	12588	3	+	37	CRISPR repeat with sequence gttcaataaacaacgaatctctgcgagagattacaac	- none -
fig|6666666.488530.crispr_repeat.51	CRISPR_REPEAT	k99_351411	12625	12661	1	+	37	CRISPR repeat with sequence gttcaataaacaacgaatctctgcgagagattacaac	- none -
fig|6666666.488530.crispr_repeat.52	CRISPR_REPEAT	k99_351411	12696	12732	3	+	37	CRISPR repeat with sequence gttcaataaacaacgaatctctgcgagagattacaac	- none -
fig|6666666.488530.crispr_repeat.53	CRISPR_REPEAT	k99_351411	12773	12809	2	+	37	CRISPR repeat with sequence gttcaataaacaacgaatctctgcgagagattacaac	- none -
fig|6666666.488530.crispr_repeat.54	CRISPR_REPEAT	k99_351411	12845	12881	2	+	37	CRISPR repeat with sequence gttcaataaacaacgaatctctgcgagagattacaac	- none -
fig|6666666.488530.crispr_repeat.55	CRISPR_REPEAT	k99_351411	12919	12955	1	+	37	CRISPR repeat with sequence gttcaataaacaacgaatctctgcgagagattacaac	- none -
fig|6666666.488530.crispr_repeat.56	CRISPR_REPEAT	k99_351411	12990	13026	3	+	37	CRISPR repeat with sequence gttcaataaacaacgaatctctgcgagagattacaac	- none -
fig|6666666.488530.crispr_repeat.57	CRISPR_REPEAT	k99_351411	13062	13098	3	+	37	CRISPR repeat with sequence gttcaataaacaacgaatctctgcgagagattacaac	- none -
fig|6666666.488530.crispr_repeat.58	CRISPR_REPEAT	k99_351411	13140	13176	3	+	37	CRISPR repeat with sequence gttcaataaacaacgaatctctgcgagagattacaac	- none -
fig|6666666.488530.crispr_repeat.59	CRISPR_REPEAT	k99_351411	13216	13252	1	+	37	CRISPR repeat with sequence gttcaataaacaacgaatctctgcgagagattacaac	- none -
fig|6666666.488530.crispr_repeat.60	CRISPR_REPEAT	k99_351411	13287	13323	3	+	37	CRISPR repeat with sequence gttcaataaacaacgaatctctgcgagagattacaac	- none -
fig|6666666.488530.crispr_repeat.61	CRISPR_REPEAT	k99_351411	13358	13394	2	+	37	CRISPR repeat with sequence gttcaataaacaacgaatctctgcgagagattacaac	- none -
fig|6666666.488530.crispr_repeat.62	CRISPR_REPEAT	k99_351411	13432	13468	1	+	37	CRISPR repeat with sequence gttcaataaacaacgaatctctgcgagagattacaac	- none -
fig|6666666.488530.crispr_repeat.63	CRISPR_REPEAT	k99_351411	13505	13541	2	+	37	CRISPR repeat with sequence gttcaataaacaacgaatctctgcgagagattacaac	- none -
fig|6666666.488530.crispr_repeat.64	CRISPR_REPEAT	k99_351411	13578	13614	3	+	37	CRISPR repeat with sequence gttcaataaacaacgaatctctgcgagagattacaac	- none -
fig|6666666.488530.crispr_spacer.1	CRISPR_SPACER	k99_16843	26638	26665	1	+	28	CRISPR spacer	- none -
fig|6666666.488530.crispr_spacer.2	CRISPR_SPACER	k99_16843	26716	26740	1	+	25	CRISPR spacer	- none -
fig|6666666.488530.crispr_spacer.3	CRISPR_SPACER	k99_214641	1752	1793	3	+	42	CRISPR spacer	- none -
fig|6666666.488530.crispr_spacer.4	CRISPR_SPACER	k99_214641	1831	1867	1	+	37	CRISPR spacer	- none -
fig|6666666.488530.crispr_spacer.5	CRISPR_SPACER	k99_214641	1905	1943	3	+	39	CRISPR spacer	- none -
fig|6666666.488530.crispr_spacer.6	CRISPR_SPACER	k99_214641	1981	2018	1	+	38	CRISPR spacer	- none -
fig|6666666.488530.crispr_spacer.7	CRISPR_SPACER	k99_214641	2056	2094	1	+	39	CRISPR spacer	- none -
fig|6666666.488530.crispr_spacer.8	CRISPR_SPACER	k99_214641	2132	2167	2	+	36	CRISPR spacer	- none -
fig|6666666.488530.crispr_spacer.9	CRISPR_SPACER	k99_214641	2205	2243	3	+	39	CRISPR spacer	- none -
fig|6666666.488530.crispr_spacer.10	CRISPR_SPACER	k99_214641	2281	2319	1	+	39	CRISPR spacer	- none -
fig|6666666.488530.crispr_spacer.11	CRISPR_SPACER	k99_214641	2357	2394	2	+	38	CRISPR spacer	- none -
fig|6666666.488530.crispr_spacer.12	CRISPR_SPACER	k99_214641	2432	2467	2	+	36	CRISPR spacer	- none -
fig|6666666.488530.crispr_spacer.13	CRISPR_SPACER	k99_214641	2505	2542	3	+	38	CRISPR spacer	- none -
fig|6666666.488530.crispr_spacer.14	CRISPR_SPACER	k99_214641	2580	2620	3	+	41	CRISPR spacer	- none -
fig|6666666.488530.crispr_spacer.15	CRISPR_SPACER	k99_214641	2658	2691	3	+	34	CRISPR spacer	- none -
fig|6666666.488530.crispr_spacer.16	CRISPR_SPACER	k99_214641	2729	2768	2	+	40	CRISPR spacer	- none -
fig|6666666.488530.crispr_spacer.17	CRISPR_SPACER	k99_214641	2806	2841	1	+	36	CRISPR spacer	- none -
fig|6666666.488530.crispr_spacer.18	CRISPR_SPACER	k99_214641	2879	2914	2	+	36	CRISPR spacer	- none -
fig|6666666.488530.crispr_spacer.19	CRISPR_SPACER	k99_283036	16718	16759	2	+	42	CRISPR spacer	- none -
fig|6666666.488530.crispr_spacer.20	CRISPR_SPACER	k99_283036	16797	16834	3	+	38	CRISPR spacer	- none -
fig|6666666.488530.crispr_spacer.21	CRISPR_SPACER	k99_283036	16872	16911	3	+	40	CRISPR spacer	- none -
fig|6666666.488530.crispr_spacer.22	CRISPR_SPACER	k99_283036	16949	16986	2	+	38	CRISPR spacer	- none -
fig|6666666.488530.crispr_spacer.23	CRISPR_SPACER	k99_283036	17024	17062	2	+	39	CRISPR spacer	- none -
fig|6666666.488530.crispr_spacer.24	CRISPR_SPACER	k99_283036	17100	17135	3	+	36	CRISPR spacer	- none -
fig|6666666.488530.crispr_spacer.25	CRISPR_SPACER	k99_283036	17173	17209	1	+	37	CRISPR spacer	- none -
fig|6666666.488530.crispr_spacer.26	CRISPR_SPACER	k99_283036	17247	17284	3	+	38	CRISPR spacer	- none -
fig|6666666.488530.crispr_spacer.27	CRISPR_SPACER	k99_283036	17322	17362	3	+	41	CRISPR spacer	- none -
fig|6666666.488530.crispr_spacer.28	CRISPR_SPACER	k99_295442	54167	54218	2	+	52	CRISPR spacer	- none -
fig|6666666.488530.crispr_spacer.29	CRISPR_SPACER	k99_295442	54256	54302	1	+	47	CRISPR spacer	- none -
fig|6666666.488530.crispr_spacer.30	CRISPR_SPACER	k99_295442	54340	54386	1	+	47	CRISPR spacer	- none -
fig|6666666.488530.crispr_spacer.31	CRISPR_SPACER	k99_295442	54424	54475	1	+	52	CRISPR spacer	- none -
fig|6666666.488530.crispr_spacer.32	CRISPR_SPACER	k99_295442	54513	54577	3	+	65	CRISPR spacer	- none -
fig|6666666.488530.crispr_spacer.33	CRISPR_SPACER	k99_351411	11640	11674	3	+	35	CRISPR spacer	- none -
fig|6666666.488530.crispr_spacer.34	CRISPR_SPACER	k99_351411	11712	11751	3	+	40	CRISPR spacer	- none -
fig|6666666.488530.crispr_spacer.35	CRISPR_SPACER	k99_351411	11789	11827	2	+	39	CRISPR spacer	- none -
fig|6666666.488530.crispr_spacer.36	CRISPR_SPACER	k99_351411	11865	11903	3	+	39	CRISPR spacer	- none -
fig|6666666.488530.crispr_spacer.37	CRISPR_SPACER	k99_351411	11941	11972	1	+	32	CRISPR spacer	- none -
fig|6666666.488530.crispr_spacer.38	CRISPR_SPACER	k99_351411	12010	12044	1	+	35	CRISPR spacer	- none -
fig|6666666.488530.crispr_spacer.39	CRISPR_SPACER	k99_351411	12082	12117	1	+	36	CRISPR spacer	- none -
fig|6666666.488530.crispr_spacer.40	CRISPR_SPACER	k99_351411	12155	12190	2	+	36	CRISPR spacer	- none -
fig|6666666.488530.crispr_spacer.41	CRISPR_SPACER	k99_351411	12228	12263	3	+	36	CRISPR spacer	- none -
fig|6666666.488530.crispr_spacer.42	CRISPR_SPACER	k99_351411	12301	12337	1	+	37	CRISPR spacer	- none -
fig|6666666.488530.crispr_spacer.43	CRISPR_SPACER	k99_351411	12375	12411	3	+	37	CRISPR spacer	- none -
fig|6666666.488530.crispr_spacer.44	CRISPR_SPACER	k99_351411	12449	12482	2	+	34	CRISPR spacer	- none -
fig|6666666.488530.crispr_spacer.45	CRISPR_SPACER	k99_351411	12520	12551	1	+	32	CRISPR spacer	- none -
fig|6666666.488530.crispr_spacer.46	CRISPR_SPACER	k99_351411	12589	12624	1	+	36	CRISPR spacer	- none -
fig|6666666.488530.crispr_spacer.47	CRISPR_SPACER	k99_351411	12662	12695	2	+	34	CRISPR spacer	- none -
fig|6666666.488530.crispr_spacer.48	CRISPR_SPACER	k99_351411	12733	12772	1	+	40	CRISPR spacer	- none -
fig|6666666.488530.crispr_spacer.49	CRISPR_SPACER	k99_351411	12810	12844	3	+	35	CRISPR spacer	- none -
fig|6666666.488530.crispr_spacer.50	CRISPR_SPACER	k99_351411	12882	12918	3	+	37	CRISPR spacer	- none -
fig|6666666.488530.crispr_spacer.51	CRISPR_SPACER	k99_351411	12956	12989	2	+	34	CRISPR spacer	- none -
fig|6666666.488530.crispr_spacer.52	CRISPR_SPACER	k99_351411	13027	13061	1	+	35	CRISPR spacer	- none -
fig|6666666.488530.crispr_spacer.53	CRISPR_SPACER	k99_351411	13099	13139	1	+	41	CRISPR spacer	- none -
fig|6666666.488530.crispr_spacer.54	CRISPR_SPACER	k99_351411	13177	13215	1	+	39	CRISPR spacer	- none -
fig|6666666.488530.crispr_spacer.55	CRISPR_SPACER	k99_351411	13253	13286	2	+	34	CRISPR spacer	- none -
fig|6666666.488530.crispr_spacer.56	CRISPR_SPACER	k99_351411	13324	13357	1	+	34	CRISPR spacer	- none -
fig|6666666.488530.crispr_spacer.57	CRISPR_SPACER	k99_351411	13395	13431	3	+	37	CRISPR spacer	- none -
fig|6666666.488530.crispr_spacer.58	CRISPR_SPACER	k99_351411	13469	13504	2	+	36	CRISPR spacer	- none -
fig|6666666.488530.crispr_spacer.59	CRISPR_SPACER	k99_351411	13542	13577	3	+	36	CRISPR spacer	- none -
fig|6666666.488530.peg.1	CDS	k99_103999	1	1914	1	+	1914	hypothetical protein	- none -
fig|6666666.488530.peg.2	CDS	k99_103999	2566	1946	-1	-	621	hypothetical protein	- none -
fig|6666666.488530.peg.3	CDS	k99_103999	3130	2609	-1	-	522	hypothetical protein	- none -
fig|6666666.488530.peg.4	CDS	k99_103999	3359	3144	-2	-	216	hypothetical protein	- none -
fig|6666666.488530.peg.5	CDS	k99_103999	3548	3435	-2	-	114	hypothetical protein	- none -
fig|6666666.488530.peg.6	CDS	k99_103999	3557	3721	2	+	165	hypothetical protein	- none -
fig|6666666.488530.peg.7	CDS	k99_106936	3	86	3	+	84	hypothetical protein	- none -
fig|6666666.488530.peg.8	CDS	k99_106936	126	1247	3	+	1122	Sensor protein	- none -
fig|6666666.488530.peg.9	CDS	k99_106936	1833	1315	-3	-	519	hypothetical protein	- none -
fig|6666666.488530.peg.10	CDS	k99_106936	2009	3391	2	+	1383	Adenylosuccinate lyase (EC 4.3.2.2) @ SAICAR lyase (EC 4.3.2.2)	De Novo Purine Biosynthesis; <br>Purine conversions
fig|6666666.488530.peg.11	CDS	k99_106936	3405	3902	3	+	498	Crossover junction endodeoxyribonuclease RuvC (EC 3.1.22.4)	- none -
fig|6666666.488530.peg.12	CDS	k99_106936	3902	4699	2	+	798	hypothetical protein	- none -
fig|6666666.488530.peg.13	CDS	k99_106936	4754	6556	2	+	1803	Oligoendopeptidase F	- none -
fig|6666666.488530.peg.14	CDS	k99_106936	6689	7876	2	+	1188	3-ketoacyl-CoA thiolase (EC 2.3.1.16) @ Acetyl-CoA acetyltransferase (EC 2.3.1.9)	Acetyl-CoA fermentation to Butyrate; <br>Butanol Biosynthesis; <br>Butyrate metabolism cluster; <br>Fatty acid metabolism cluster; <br>Isoleucine degradation; <br>Isoprenoid Biosynthesis; <br>Polyhydroxybutyrate metabolism; <br>Polyhydroxybutyrate metabolism
fig|6666666.488530.peg.15	CDS	k99_106936	7877	8017	2	+	141	hypothetical protein	- none -
fig|6666666.488530.peg.16	CDS	k99_106936	7999	8196	1	+	198	hypothetical protein	- none -
fig|6666666.488530.peg.17	CDS	k99_106936	9250	8294	-1	-	957	Protein translocase subunit SecF	- none -
fig|6666666.488530.peg.18	CDS	k99_106936	10820	9270	-2	-	1551	Protein translocase subunit SecD	- none -
fig|6666666.488530.peg.19	CDS	k99_106936	11023	12402	1	+	1380	Uncharacterized protein BT3327	- none -
fig|6666666.488530.peg.20	CDS	k99_106936	12474	13493	3	+	1020	Anthranilate phosphoribosyltransferase (EC 2.4.2.18)	Auxin biosynthesis; <br>Chorismate: Intermediate for synthesis of Tryptophan, PAPA antibiotics, PABA, 3-hydroxyanthranilate and more.; <br>Tryptophan synthesis
fig|6666666.488530.peg.21	CDS	k99_106936	14278	13718	-1	-	561	hypothetical protein	- none -
fig|6666666.488530.peg.22	CDS	k99_106936	15211	14306	-1	-	906	Undecaprenyl-diphosphatase (EC 3.6.1.27)	- none -
fig|6666666.488530.peg.23	CDS	k99_106936	18514	15308	-1	-	3207	Carbamoyl-phosphate synthase large chain (EC 6.3.5.5)	- none -
fig|6666666.488530.peg.24	CDS	k99_106936	18712	20340	1	+	1629	Bipolar DNA helicase HerA	Rad50-Mre11 DNA repair cluster
fig|6666666.488530.peg.25	CDS	k99_106936	20538	21689	3	+	1152	RNA polymerase sigma factor RpoD	Sigma-B stress response cluster 1; <br>Transcription initiation, bacterial sigma factors
fig|6666666.488530.peg.26	CDS	k99_106936	21766	22404	1	+	639	LSU ribosomal protein L25p	Ribosome LSU bacterial
fig|6666666.488530.peg.27	CDS	k99_114250	611	3	-2	-	609	Efflux ABC transporter, permease/ATP-binding protein	- none -
fig|6666666.488530.peg.28	CDS	k99_114250	948	2531	3	+	1584	hypothetical protein	- none -
fig|6666666.488530.peg.29	CDS	k99_114250	2673	4235	3	+	1563	hypothetical protein	- none -
fig|6666666.488530.peg.30	CDS	k99_114250	4333	5319	1	+	987	UDP-glucose 4-epimerase (EC 5.1.3.2)	Lactose and Galactose Uptake and Utilization; <br>Rhamnose containing glycans
fig|6666666.488530.peg.31	CDS	k99_114250	5387	5857	2	+	471	Thioesterase family protein	- none -
fig|6666666.488530.peg.32	CDS	k99_114250	7385	5925	-2	-	1461	hypothetical protein	- none -
fig|6666666.488530.peg.33	CDS	k99_114250	7932	7378	-3	-	555	RNA polymerase ECF-type sigma factor	- none -
fig|6666666.488530.peg.34	CDS	k99_114250	8214	9317	3	+	1104	hypothetical protein	- none -
fig|6666666.488530.peg.35	CDS	k99_114250	9383	10030	2	+	648	Carbonic anhydrase, beta class (EC 4.2.1.1)	- none -
fig|6666666.488530.peg.36	CDS	k99_114250	10362	10039	-3	-	324	hypothetical protein	- none -
fig|6666666.488530.peg.37	CDS	k99_122064	345	58	-3	-	288	hypothetical protein	- none -
fig|6666666.488530.peg.38	CDS	k99_122064	473	342	-2	-	132	hypothetical protein	- none -
fig|6666666.488530.peg.39	CDS	k99_122064	984	496	-3	-	489	hypothetical protein	- none -
fig|6666666.488530.peg.40	CDS	k99_122064	1496	996	-2	-	501	hypothetical protein	- none -
fig|6666666.488530.peg.41	CDS	k99_122064	2374	1643	-1	-	732	DedA family; putative alkaline phosphatase-like protein	Phosphate metabolism
fig|6666666.488530.peg.42	CDS	k99_122064	3256	2492	-1	-	765	hypothetical protein	- none -
fig|6666666.488530.peg.43	CDS	k99_122064	4290	3256	-3	-	1035	Efflux ABC transporter, ATP-binding protein	- none -
fig|6666666.488530.peg.44	CDS	k99_122064	5144	4308	-2	-	837	hypothetical protein	- none -
fig|6666666.488530.peg.45	CDS	k99_122064	5532	5158	-3	-	375	hypothetical protein	- none -
fig|6666666.488530.peg.46	CDS	k99_122064	6453	5683	-3	-	771	hypothetical protein	- none -
fig|6666666.488530.peg.47	CDS	k99_122064	6768	6971	3	+	204	hypothetical protein	- none -
fig|6666666.488530.peg.48	CDS	k99_122064	7406	7047	-2	-	360	Zinc-ribbon domain Caur_1000.N / CxxC-x17-CxxC domain Caur_1000.C	- none -
fig|6666666.488530.peg.49	CDS	k99_122064	7732	7920	1	+	189	hypothetical protein	- none -
fig|6666666.488530.peg.50	CDS	k99_122064	8126	7983	-2	-	144	hypothetical protein	- none -
fig|6666666.488530.peg.51	CDS	k99_122064	8154	8537	3	+	384	Transcriptional regulator, ArsR family	- none -
fig|6666666.488530.peg.52	CDS	k99_122064	8553	9668	3	+	1116	Cobalt-zinc-cadmium resistance protein	Cobalt-zinc-cadmium resistance
fig|6666666.488530.peg.53	CDS	k99_122064	10246	9896	-1	-	351	hypothetical protein	- none -
fig|6666666.488530.peg.54	CDS	k99_122064	10523	11326	2	+	804	Zn-dependent hydrolase YycJ/WalJ, required for cell wall metabolism and coordination of cell division with DNA replication	- none -
fig|6666666.488530.peg.55	CDS	k99_122064	11467	11655	1	+	189	hypothetical protein	- none -
fig|6666666.488530.peg.56	CDS	k99_123283	3332	168	-2	-	3165	hypothetical protein	- none -
fig|6666666.488530.peg.57	CDS	k99_123283	6004	3596	-1	-	2409	sensory box sensor histidine kinase	- none -
fig|6666666.488530.peg.58	CDS	k99_123283	7076	6102	-2	-	975	DNA polymerase III delta subunit (EC 2.7.7.7)	- none -
fig|6666666.488530.peg.59	CDS	k99_123283	7468	8853	1	+	1386	Glycogen synthase, ADP-glucose transglucosylase (EC 2.4.1.21)	Glycogen metabolism
fig|6666666.488530.peg.60	CDS	k99_123283	8869	9393	1	+	525	ATP/GTP-binding protein	- none -
fig|6666666.488530.peg.61	CDS	k99_123283	9537	10280	3	+	744	hypothetical protein	- none -
fig|6666666.488530.peg.62	CDS	k99_123283	11438	10344	-2	-	1095	hypothetical protein	- none -
fig|6666666.488530.peg.63	CDS	k99_123283	11841	11680	-3	-	162	hypothetical protein	- none -
fig|6666666.488530.peg.64	CDS	k99_123283	11911	15663	1	+	3753	DNA polymerase III alpha subunit (EC 2.7.7.7)	- none -
fig|6666666.488530.peg.65	CDS	k99_123283	15765	16052	3	+	288	hypothetical protein	- none -
fig|6666666.488530.peg.66	CDS	k99_123283	16142	17224	2	+	1083	Aminopeptidase YpdF (MP-, MA-, MS-, AP-, NP- specific)	Protein degradation
fig|6666666.488530.peg.67	CDS	k99_123283	17250	17807	3	+	558	Translation elongation factor P	Modification of eukaryotic initiation factor 5A; <br>Translation elongation factors bacterial
fig|6666666.488530.peg.68	CDS	k99_123283	17891	18364	2	+	474	Biotin carboxyl carrier protein of acetyl-CoA carboxylase	Fatty Acid Biosynthesis FASII
fig|6666666.488530.peg.69	CDS	k99_123283	18388	19578	1	+	1191	Exodeoxyribonuclease VII large subunit (EC 3.1.11.6)	DNA repair, bacterial; <br>Purine salvage cluster
fig|6666666.488530.peg.70	CDS	k99_123283	19571	19774	2	+	204	hypothetical protein	- none -
fig|6666666.488530.peg.71	CDS	k99_123283	20583	19771	-3	-	813	Aliphatic amidase AmiE (EC 3.5.1.4)	- none -
fig|6666666.488530.peg.72	CDS	k99_123283	22162	20696	-1	-	1467	putative cytokinin oxidase	- none -
fig|6666666.488530.peg.73	CDS	k99_123283	22259	22173	-2	-	87	hypothetical protein	- none -
fig|6666666.488530.peg.74	CDS	k99_128703	1555	74	-1	-	1482	Cysteine desulfurase (EC 2.8.1.7)	Alanine biosynthesis; <br>Iron-sulfur cluster assembly
fig|6666666.488530.peg.75	CDS	k99_128703	2821	1679	-1	-	1143	Cell division protein FtsZ	- none -
fig|6666666.488530.peg.76	CDS	k99_128703	4140	2896	-3	-	1245	Cell division protein FtsA	- none -
fig|6666666.488530.peg.77	CDS	k99_128703	4586	4308	-2	-	279	hypothetical protein	- none -
fig|6666666.488530.peg.78	CDS	k99_128703	5543	4674	-2	-	870	hypothetical protein	- none -
fig|6666666.488530.peg.79	CDS	k99_128703	6475	5540	-1	-	936	UDP-N-acetylenolpyruvoylglucosamine reductase (EC 1.3.1.98)	- none -
fig|6666666.488530.peg.80	CDS	k99_128703	7749	6472	-3	-	1278	FIG140336: TPR domain protein	- none -
fig|6666666.488530.peg.81	CDS	k99_128703	9089	7746	-2	-	1344	UDP-N-acetylmuramate--L-alanine ligase (EC 6.3.2.8)	- none -
fig|6666666.488530.peg.82	CDS	k99_128703	9718	9086	-1	-	633	hypothetical protein	- none -
fig|6666666.488530.peg.83	CDS	k99_128703	10763	9723	-2	-	1041	UDP-N-acetylglucosamine--N-acetylmuramyl-(pentapeptide) pyrophosphoryl-undecaprenol N-acetylglucosamine transferase (EC 2.4.1.227)	- none -
fig|6666666.488530.peg.84	CDS	k99_128703	12141	10765	-3	-	1377	Peptidoglycan glycosyltransferase FtsW (EC 2.4.1.129)	- none -
fig|6666666.488530.peg.85	CDS	k99_128703	13030	12179	-1	-	852	hypothetical protein	- none -
fig|6666666.488530.peg.86	CDS	k99_128703	14331	13027	-3	-	1305	UDP-N-acetylmuramoyl-L-alanine--D-glutamate ligase (EC 6.3.2.9)	- none -
fig|6666666.488530.peg.87	CDS	k99_128703	15488	14331	-2	-	1158	Phospho-N-acetylmuramoyl-pentapeptide-transferase (EC 2.7.8.13)	- none -
fig|6666666.488530.peg.88	CDS	k99_128703	16951	15485	-1	-	1467	UDP-N-acetylmuramoyl-tripeptide--D-alanyl-D-alanine ligase (EC 6.3.2.10)	- none -
fig|6666666.488530.peg.89	CDS	k99_128703	18843	17038	-3	-	1806	Cell division protein FtsI [Peptidoglycan synthetase] (EC 2.4.1.129)	CBSS-83331.1.peg.3039
fig|6666666.488530.peg.90	CDS	k99_128703	19231	18860	-1	-	372	hypothetical protein	- none -
fig|6666666.488530.peg.91	CDS	k99_128703	20243	19242	-2	-	1002	16S rRNA (cytosine(1402)-N(4))-methyltransferase (EC 2.1.1.199)	- none -
fig|6666666.488530.peg.92	CDS	k99_128703	20735	20304	-2	-	432	Transcriptional regulator MraZ	- none -
fig|6666666.488530.peg.93	CDS	k99_128703	21088	24138	1	+	3051	hypothetical protein	- none -
fig|6666666.488530.peg.94	CDS	k99_128703	24135	24521	3	+	387	hypothetical protein	- none -
fig|6666666.488530.peg.95	CDS	k99_128703	24789	25880	3	+	1092	Cytochrome c oxidase polypeptide II (EC 1.9.3.1)	CBSS-316057.3.peg.563; <br>Terminal cytochrome C oxidases
fig|6666666.488530.peg.96	CDS	k99_128703	25892	27739	2	+	1848	Cytochrome c oxidase polypeptide I (EC 1.9.3.1)	Terminal cytochrome C oxidases
fig|6666666.488530.peg.97	CDS	k99_128703	27809	28435	2	+	627	Cytochrome c oxidase polypeptide III (EC 1.9.3.1)	CBSS-316057.3.peg.563; <br>Terminal cytochrome C oxidases
fig|6666666.488530.peg.98	CDS	k99_128703	28458	28808	3	+	351	hypothetical protein	- none -
fig|6666666.488530.peg.99	CDS	k99_128703	28812	29612	3	+	801	hypothetical protein	- none -
fig|6666666.488530.peg.100	CDS	k99_128703	30294	29614	-3	-	681	Acetylglutamate kinase (EC 2.7.2.8)	- none -
fig|6666666.488530.peg.101	CDS	k99_128703	30896	30381	-2	-	516	MutT/nudix family protein	- none -
fig|6666666.488530.peg.102	CDS	k99_128703	32014	30926	-1	-	1089	hypothetical protein	- none -
fig|6666666.488530.peg.103	CDS	k99_128703	32716	32144	-1	-	573	hypothetical protein	- none -
fig|6666666.488530.peg.104	CDS	k99_128703	32902	33978	1	+	1077	Aspartate-semialdehyde dehydrogenase (EC 1.2.1.11)	Lysine Biosynthesis DAP Pathway, GJO scratch; <br>Threonine and Homoserine Biosynthesis
fig|6666666.488530.peg.105	CDS	k99_128703	34766	33981	-2	-	786	hypothetical protein	- none -
fig|6666666.488530.peg.106	CDS	k99_128703	35464	34811	-1	-	654	Tyrosine-protein kinase EpsD (EC 2.7.10.2)	Exopolysaccharide Biosynthesis
fig|6666666.488530.peg.107	CDS	k99_128703	36132	35473	-3	-	660	Tyrosine-protein kinase transmembrane modulator EpsC	Exopolysaccharide Biosynthesis
fig|6666666.488530.peg.108	CDS	k99_128703	36827	36138	-2	-	690	hypothetical protein	- none -
fig|6666666.488530.peg.109	CDS	k99_128703	37934	36837	-2	-	1098	Glycosyltransferase	- none -
fig|6666666.488530.peg.110	CDS	k99_128703	38090	39289	2	+	1200	N-acyl-L-amino acid amidohydrolase (EC 3.5.1.14)	- none -
fig|6666666.488530.peg.111	CDS	k99_128703	39282	40268	3	+	987	Leucine aminopeptidase	- none -
fig|6666666.488530.peg.112	CDS	k99_128703	40714	40289	-1	-	426	hypothetical protein	- none -
fig|6666666.488530.peg.113	CDS	k99_128703	42411	40987	-3	-	1425	Chromosomal replication initiator protein DnaA	DNA replication cluster 1
fig|6666666.488530.peg.114	CDS	k99_128703	43002	42805	-3	-	198	hypothetical protein	- none -
fig|6666666.488530.peg.115	CDS	k99_128703	43122	43808	3	+	687	hypothetical protein	- none -
fig|6666666.488530.peg.116	CDS	k99_128703	44865	43951	-3	-	915	hypothetical protein	- none -
fig|6666666.488530.peg.117	CDS	k99_128703	46336	44885	-1	-	1452	Serine/threonine protein kinase fused to TPR repeats domain	- none -
fig|6666666.488530.peg.118	CDS	k99_128703	47293	46409	-1	-	885	hypothetical protein	- none -
fig|6666666.488530.peg.119	CDS	k99_128703	47580	47281	-3	-	300	hypothetical protein	- none -
fig|6666666.488530.peg.120	CDS	k99_128703	47833	48054	1	+	222	hypothetical protein	- none -
fig|6666666.488530.peg.121	CDS	k99_128703	48617	48189	-2	-	429	CBS domain protein	- none -
fig|6666666.488530.peg.122	CDS	k99_128703	48788	48904	2	+	117	hypothetical protein	- none -
fig|6666666.488530.peg.123	CDS	k99_128703	49013	49576	2	+	564	Shikimate kinase I (EC 2.7.1.71)	Common Pathway For Synthesis of Aromatic Compounds (DAHP synthase to chorismate)
fig|6666666.488530.peg.124	CDS	k99_128703	49573	49797	1	+	225	Dodecin, a flavin storage/sequestration protein	- none -
fig|6666666.488530.peg.125	CDS	k99_128703	50231	49845	-2	-	387	biphenyl-2,3-diol 1,2-dioxygenase III-related protein	Biphenyl Degradation
fig|6666666.488530.peg.126	CDS	k99_128703	50333	51523	2	+	1191	Acyl-CoA dehydrogenase	- none -
fig|6666666.488530.peg.127	CDS	k99_128703	51532	52347	1	+	816	ABC transporter, ATP-binding protein	- none -
fig|6666666.488530.peg.128	CDS	k99_128703	54075	52426	-3	-	1650	Heat shock protein 60 kDa family chaperone GroEL	- none -
fig|6666666.488530.peg.129	CDS	k99_128703	54426	54124	-3	-	303	Heat shock protein 10 kDa family chaperone GroES	- none -
fig|6666666.488530.peg.130	CDS	k99_128703	54439	54558	1	+	120	hypothetical protein	- none -
fig|6666666.488530.peg.131	CDS	k99_128703	54747	55577	3	+	831	hypothetical protein	- none -
fig|6666666.488530.peg.132	CDS	k99_128703	57565	55574	-1	-	1992	FIG140336: TPR domain protein	- none -
fig|6666666.488530.peg.133	CDS	k99_128703	57800	62641	2	+	4842	Protein previously called VgrG	- none -
fig|6666666.488530.peg.134	CDS	k99_128703	62737	65394	1	+	2658	hypothetical protein	- none -
fig|6666666.488530.peg.135	CDS	k99_128703	66603	65446	-3	-	1158	hypothetical protein	- none -
fig|6666666.488530.peg.136	CDS	k99_128703	68018	66654	-2	-	1365	OrfE protein	- none -
fig|6666666.488530.peg.137	CDS	k99_128703	69268	68216	-1	-	1053	hypothetical protein	- none -
fig|6666666.488530.peg.138	CDS	k99_128703	69753	69391	-3	-	363	hypothetical protein	- none -
fig|6666666.488530.peg.139	CDS	k99_128703	69881	69741	-2	-	141	hypothetical protein	- none -
fig|6666666.488530.peg.140	CDS	k99_128703	70698	69928	-3	-	771	Aquaporin Z	Osmoregulation
fig|6666666.488530.peg.141	CDS	k99_128703	72410	70704	-2	-	1707	tRNA pseudouridine(65) synthase (EC 5.4.99.26)	- none -
fig|6666666.488530.peg.142	CDS	k99_128703	72576	72493	-3	-	84	hypothetical protein	- none -
fig|6666666.488530.peg.143	CDS	k99_132165	188	859	2	+	672	MBL-fold metallo-hydrolase superfamily	- none -
fig|6666666.488530.peg.144	CDS	k99_132165	892	1476	1	+	585	hypothetical protein	- none -
fig|6666666.488530.peg.145	CDS	k99_132165	2070	1555	-3	-	516	hypothetical protein	- none -
fig|6666666.488530.peg.146	CDS	k99_132165	4075	2135	-1	-	1941	hypothetical protein	- none -
fig|6666666.488530.peg.147	CDS	k99_132165	5855	4212	-2	-	1644	NADH-ubiquinone oxidoreductase chain N (EC 1.6.5.3)	NADH ubiquinone oxidoreductase; <br>Respiratory Complex I
fig|6666666.488530.peg.148	CDS	k99_132165	7445	5922	-2	-	1524	NADH-ubiquinone oxidoreductase chain M (EC 1.6.5.3)	NADH ubiquinone oxidoreductase; <br>Respiratory Complex I
fig|6666666.488530.peg.149	CDS	k99_132165	9158	7476	-2	-	1683	NADH-ubiquinone oxidoreductase chain M (EC 1.6.5.3)	NADH ubiquinone oxidoreductase; <br>Respiratory Complex I
fig|6666666.488530.peg.150	CDS	k99_132165	11438	9171	-2	-	2268	NADH-ubiquinone oxidoreductase chain L (EC 1.6.5.3)	NADH ubiquinone oxidoreductase; <br>Respiratory Complex I
fig|6666666.488530.peg.151	CDS	k99_132165	11863	11546	-1	-	318	NADH-ubiquinone oxidoreductase chain K (EC 1.6.5.3)	NADH ubiquinone oxidoreductase; <br>Respiratory Complex I
fig|6666666.488530.peg.152	CDS	k99_132165	12557	11874	-2	-	684	NADH-ubiquinone oxidoreductase chain J (EC 1.6.5.3)	NADH ubiquinone oxidoreductase; <br>Respiratory Complex I
fig|6666666.488530.peg.153	CDS	k99_132165	13837	12614	-1	-	1224	NADH-ubiquinone oxidoreductase chain H (EC 1.6.5.3)	NADH ubiquinone oxidoreductase; <br>Respiratory Complex I
fig|6666666.488530.peg.154	CDS	k99_132165	14860	13841	-1	-	1020	NADH-ubiquinone oxidoreductase chain I (EC 1.6.5.3)	NADH ubiquinone oxidoreductase; <br>Respiratory Complex I
fig|6666666.488530.peg.155	CDS	k99_132165	15969	14857	-3	-	1113	NADH-ubiquinone oxidoreductase chain D (EC 1.6.5.3)	NADH ubiquinone oxidoreductase; <br>Respiratory Complex I
fig|6666666.488530.peg.156	CDS	k99_132165	16502	15969	-2	-	534	NADH-ubiquinone oxidoreductase chain C (EC 1.6.5.3)	NADH ubiquinone oxidoreductase; <br>Respiratory Complex I
fig|6666666.488530.peg.157	CDS	k99_132165	17235	16492	-3	-	744	NADH-ubiquinone oxidoreductase chain B (EC 1.6.5.3)	NADH ubiquinone oxidoreductase; <br>Respiratory Complex I
fig|6666666.488530.peg.158	CDS	k99_132165	17641	17285	-1	-	357	NADH ubiquinone oxidoreductase chain A (EC 1.6.5.3)	NADH ubiquinone oxidoreductase; <br>Respiratory Complex I
fig|6666666.488530.peg.159	CDS	k99_132165	18377	17907	-2	-	471	FHA-domain-containing protein	- none -
fig|6666666.488530.peg.160	CDS	k99_132165	19105	18377	-1	-	729	FIG00824290: FHA domain protein	- none -
fig|6666666.488530.peg.161	CDS	k99_132165	19930	19256	-1	-	675	tRNA threonylcarbamoyladenosine biosynthesis protein TsaB	- none -
fig|6666666.488530.peg.162	CDS	k99_132165	20480	19935	-2	-	546	tRNA threonylcarbamoyladenosine biosynthesis protein TsaE	- none -
fig|6666666.488530.peg.163	CDS	k99_132165	20582	21238	2	+	657	hypothetical protein	- none -
fig|6666666.488530.peg.164	CDS	k99_132165	21309	21602	3	+	294	hypothetical protein	- none -
fig|6666666.488530.peg.165	CDS	k99_132165	21613	22941	1	+	1329	Transcriptional regulator	- none -
fig|6666666.488530.peg.166	CDS	k99_132165	23489	22977	-2	-	513	Thioesterase	- none -
fig|6666666.488530.peg.167	CDS	k99_132165	25787	23493	-2	-	2295	Soluble lytic murein transglycosylase (EC 4.2.2.n1)	- none -
fig|6666666.488530.peg.168	CDS	k99_132165	26206	28956	1	+	2751	hypothetical protein	- none -
fig|6666666.488530.peg.169	CDS	k99_132165	30201	28963	-3	-	1239	Two-component system sensor histidine kinase SCO3740	- none -
fig|6666666.488530.peg.170	CDS	k99_132165	30896	30198	-2	-	699	Two-component transcriptional response regulator SCO3741, OmpR family	- none -
fig|6666666.488530.peg.171	CDS	k99_132165	31567	30926	-1	-	642	hypothetical protein	- none -
fig|6666666.488530.peg.172	CDS	k99_132165	31920	33344	3	+	1425	Uncharacterized MFS-type transporter	- none -
fig|6666666.488530.peg.173	CDS	k99_132165	33798	33421	-3	-	378	hypothetical protein	- none -
fig|6666666.488530.peg.174	CDS	k99_132165	34144	34281	1	+	138	hypothetical protein	- none -
fig|6666666.488530.peg.175	CDS	k99_132165	36066	34414	-3	-	1653	CTP synthase (EC 6.3.4.2)	pyrimidine conversions
fig|6666666.488530.peg.176	CDS	k99_132165	36865	36188	-1	-	678	FIG01964566: Predicted membrane protein, hemolysin III homolog	- none -
fig|6666666.488530.peg.177	CDS	k99_132165	37597	36941	-1	-	657	hypothetical protein	- none -
fig|6666666.488530.peg.178	CDS	k99_132165	37659	38735	3	+	1077	hypothetical protein	- none -
fig|6666666.488530.peg.179	CDS	k99_132165	38736	39632	3	+	897	hypothetical protein	- none -
fig|6666666.488530.peg.180	CDS	k99_132165	40639	39629	-1	-	1011	hypothetical protein	- none -
fig|6666666.488530.peg.181	CDS	k99_132165	42227	40791	-2	-	1437	Mercuric ion reductase (EC 1.16.1.1)	Mercuric reductase; <br>Mercury resistance operon
fig|6666666.488530.peg.182	CDS	k99_132165	42287	43051	2	+	765	hypothetical protein	- none -
fig|6666666.488530.peg.183	CDS	k99_132165	43901	43035	-2	-	867	hypothetical protein	- none -
fig|6666666.488530.peg.184	CDS	k99_132165	43964	45046	2	+	1083	Sensor protein fixL (EC 2.7.3.-)	- none -
fig|6666666.488530.peg.185	CDS	k99_132165	45046	45222	1	+	177	hypothetical protein	- none -
fig|6666666.488530.peg.186	CDS	k99_132165	46252	45257	-1	-	996	ATP phosphoribosyltransferase (EC 2.4.2.17) => HisGl	- none -
fig|6666666.488530.peg.187	CDS	k99_132165	47964	46252	-3	-	1713	hypothetical protein	- none -
fig|6666666.488530.peg.188	CDS	k99_132165	48555	48016	-3	-	540	Copper resistance protein CopC	Copper Transport System; <br>Copper homeostasis; <br>Copper uptake system CopCD
fig|6666666.488530.peg.189	CDS	k99_132165	48966	48610	-3	-	357	hypothetical protein	- none -
fig|6666666.488530.peg.190	CDS	k99_132165	49406	48966	-2	-	441	hypothetical protein	- none -
fig|6666666.488530.peg.191	CDS	k99_132165	49936	49406	-1	-	531	hypothetical protein	- none -
fig|6666666.488530.peg.192	CDS	k99_132165	50104	49949	-1	-	156	Chromosome partition protein smc	DNA structural proteins, bacterial
fig|6666666.488530.peg.193	CDS	k99_132165	50198	50115	-2	-	84	hypothetical protein	- none -
fig|6666666.488530.peg.194	CDS	k99_134183	321	178	-3	-	144	hypothetical protein	- none -
fig|6666666.488530.peg.195	CDS	k99_134183	339	1271	3	+	933	ADP-ribosylglycohydrolase family protein	- none -
fig|6666666.488530.peg.196	CDS	k99_134183	1367	1531	2	+	165	hypothetical protein	- none -
fig|6666666.488530.peg.197	CDS	k99_134183	2517	1528	-3	-	990	hypothetical protein	- none -
fig|6666666.488530.peg.198	CDS	k99_134183	2744	2514	-2	-	231	hypothetical protein	- none -
fig|6666666.488530.peg.199	CDS	k99_134183	3091	6183	1	+	3093	Protein translocase subunit SecA	- none -
fig|6666666.488530.peg.200	CDS	k99_134183	6287	10441	2	+	4155	hypothetical protein	- none -
fig|6666666.488530.peg.201	CDS	k99_134183	10419	11519	3	+	1101	Glutamate 5-kinase (EC 2.7.2.11) / RNA-binding C-terminal domain PUA	Proline Synthesis; <br>Proline Synthesis
fig|6666666.488530.peg.202	CDS	k99_134183	11538	12257	3	+	720	hypothetical protein	- none -
fig|6666666.488530.peg.203	CDS	k99_134183	12272	13534	2	+	1263	Gamma-glutamyl phosphate reductase (EC 1.2.1.41)	Proline Synthesis
fig|6666666.488530.peg.204	CDS	k99_134183	13744	15054	1	+	1311	Two-component system sensor histidine kinase	- none -
fig|6666666.488530.peg.205	CDS	k99_134183	15068	15721	2	+	654	Two-component transcriptional response regulator, LuxR family	- none -
fig|6666666.488530.peg.206	CDS	k99_134183	15807	15968	3	+	162	hypothetical protein	- none -
fig|6666666.488530.peg.207	CDS	k99_134183	16340	16639	2	+	300	hypothetical protein	- none -
fig|6666666.488530.peg.208	CDS	k99_134183	17196	16687	-3	-	510	hypothetical protein	- none -
fig|6666666.488530.peg.209	CDS	k99_134183	18203	17214	-2	-	990	Deoxyribose-phosphate aldolase (EC 4.1.2.4)	Deoxyribose and Deoxynucleoside Catabolism
fig|6666666.488530.peg.210	CDS	k99_134183	20268	18226	-3	-	2043	hypothetical protein	- none -
fig|6666666.488530.peg.211	CDS	k99_134183	20467	21156	1	+	690	hypothetical protein	- none -
fig|6666666.488530.peg.212	CDS	k99_134183	21373	24921	1	+	3549	5-methyltetrahydrofolate--homocysteine methyltransferase (EC 2.1.1.13)	Methionine Biosynthesis
fig|6666666.488530.peg.213	CDS	k99_134183	26999	25086	-2	-	1914	hypothetical protein	- none -
fig|6666666.488530.peg.214	CDS	k99_134183	27297	28031	3	+	735	hypothetical protein	- none -
fig|6666666.488530.peg.215	CDS	k99_134183	29167	28028	-1	-	1140	hypothetical protein	- none -
fig|6666666.488530.peg.216	CDS	k99_134183	31024	29762	-1	-	1263	hypothetical protein	- none -
fig|6666666.488530.peg.217	CDS	k99_134183	31187	31753	2	+	567	LemA protein	- none -
fig|6666666.488530.peg.218	CDS	k99_134183	31796	32761	2	+	966	possible Galanin	- none -
fig|6666666.488530.peg.219	CDS	k99_134183	34136	32850	-2	-	1287	Citrate synthase (si) (EC 2.3.3.1)	Glyoxylate bypass
fig|6666666.488530.peg.220	CDS	k99_134183	34560	34327	-3	-	234	hypothetical protein	- none -
fig|6666666.488530.peg.221	CDS	k99_134183	34886	35533	2	+	648	hypothetical protein	- none -
fig|6666666.488530.peg.222	CDS	k99_134183	35535	37370	3	+	1836	Tyrosine-protein kinase (EC 2.7.10.2)	- none -
fig|6666666.488530.peg.223	CDS	k99_134183	37351	40233	1	+	2883	hypothetical protein	- none -
fig|6666666.488530.peg.224	CDS	k99_134183	40236	41183	3	+	948	UDP-glucose 4-epimerase (EC 5.1.3.2)	Lactose and Galactose Uptake and Utilization; <br>Rhamnose containing glycans
fig|6666666.488530.peg.225	CDS	k99_134183	41180	42628	2	+	1449	hypothetical protein	- none -
fig|6666666.488530.peg.226	CDS	k99_134183	42660	43598	3	+	939	hypothetical protein	- none -
fig|6666666.488530.peg.227	CDS	k99_134183	43595	44770	2	+	1176	hypothetical protein	- none -
fig|6666666.488530.peg.228	CDS	k99_134183	44739	45971	3	+	1233	hypothetical protein	- none -
fig|6666666.488530.peg.229	CDS	k99_134183	45968	47077	2	+	1110	hypothetical protein	- none -
fig|6666666.488530.peg.230	CDS	k99_134183	47056	48930	1	+	1875	Asparagine synthetase [glutamine-hydrolyzing] (EC 6.3.5.4)	Cyanophycin Metabolism; <br>Glutamine, Glutamate, Aspartate and Asparagine Biosynthesis
fig|6666666.488530.peg.231	CDS	k99_134183	48927	50291	3	+	1365	hypothetical protein	- none -
fig|6666666.488530.peg.232	CDS	k99_134183	50295	52172	3	+	1878	Asparagine synthetase [glutamine-hydrolyzing] (EC 6.3.5.4)	Cyanophycin Metabolism; <br>Glutamine, Glutamate, Aspartate and Asparagine Biosynthesis
fig|6666666.488530.peg.233	CDS	k99_134183	52172	53320	2	+	1149	hypothetical protein	- none -
fig|6666666.488530.peg.234	CDS	k99_134183	53334	53939	3	+	606	Putative glycosyltransferase	- none -
fig|6666666.488530.peg.235	CDS	k99_134183	53948	54586	2	+	639	hypothetical protein	- none -
fig|6666666.488530.peg.236	CDS	k99_134183	55663	54740	-1	-	924	hypothetical protein	- none -
fig|6666666.488530.peg.237	CDS	k99_134183	57251	55836	-2	-	1416	hypothetical protein	- none -
fig|6666666.488530.peg.238	CDS	k99_134183	57604	57350	-1	-	255	SSU ribosomal protein S18p @ SSU ribosomal protein S18p, zinc-independent	Ribosome SSU bacterial; <br>Ribosome SSU bacterial
fig|6666666.488530.peg.239	CDS	k99_134183	58077	57628	-3	-	450	Single-stranded DNA-binding protein	DNA repair, bacterial; <br>DNA repair, bacterial RecFOR pathway
fig|6666666.488530.peg.240	CDS	k99_134183	58410	58096	-3	-	315	SSU ribosomal protein S6p	Ribosome SSU bacterial
fig|6666666.488530.peg.241	CDS	k99_134183	58689	59348	3	+	660	hypothetical protein	- none -
fig|6666666.488530.peg.242	CDS	k99_134183	59408	59998	2	+	591	hypothetical protein	- none -
fig|6666666.488530.peg.243	CDS	k99_134183	60306	63056	3	+	2751	hypothetical protein	- none -
fig|6666666.488530.peg.244	CDS	k99_134183	63340	63059	-1	-	282	hypothetical protein	- none -
fig|6666666.488530.peg.245	CDS	k99_134183	64221	63538	-3	-	684	Nitroreductase family protein	- none -
fig|6666666.488530.peg.246	CDS	k99_134183	64723	64388	-1	-	336	hypothetical protein	- none -
fig|6666666.488530.peg.247	CDS	k99_134183	66270	64861	-3	-	1410	RNA-2&#39;,3&#39;-PO4:RNA-5&#39;-OH ligase	RNA 3&#39;-terminal phosphate cyclase
fig|6666666.488530.peg.248	CDS	k99_134183	66889	66527	-1	-	363	hypothetical protein	- none -
fig|6666666.488530.peg.249	CDS	k99_134183	67814	66876	-2	-	939	hypothetical protein	- none -
fig|6666666.488530.peg.250	CDS	k99_134183	79484	68550	-2	-	10935	hypothetical protein	- none -
fig|6666666.488530.peg.251	CDS	k99_134183	79954	79649	-1	-	306	hypothetical protein	- none -
fig|6666666.488530.peg.252	CDS	k99_134183	80440	79955	-1	-	486	Acetyltransferase, GNAT family	- none -
fig|6666666.488530.peg.253	CDS	k99_134183	81019	80492	-1	-	528	Phage tail collar domain	- none -
fig|6666666.488530.peg.254	CDS	k99_134183	81543	81037	-3	-	507	Phage tail collar domain	- none -
fig|6666666.488530.peg.255	CDS	k99_134183	82070	81564	-2	-	507	Phage tail collar domain	- none -
fig|6666666.488530.peg.256	CDS	k99_134183	83347	82088	-1	-	1260	hypothetical protein	- none -
fig|6666666.488530.peg.257	CDS	k99_134183	83629	84018	1	+	390	hypothetical protein	- none -
fig|6666666.488530.peg.258	CDS	k99_134183	84167	86200	2	+	2034	glycoside hydrolase	- none -
fig|6666666.488530.peg.259	CDS	k99_134183	86262	88505	3	+	2244	hypothetical protein	- none -
fig|6666666.488530.peg.260	CDS	k99_134183	88892	88572	-2	-	321	hypothetical protein	- none -
fig|6666666.488530.peg.261	CDS	k99_134183	89267	88899	-2	-	369	hypothetical protein	- none -
fig|6666666.488530.peg.262	CDS	k99_134183	89706	89386	-3	-	321	hypothetical protein	- none -
fig|6666666.488530.peg.263	CDS	k99_134183	89964	89848	-3	-	117	hypothetical protein	- none -
fig|6666666.488530.peg.264	CDS	k99_13456	2078	447	-2	-	1632	ABC-type siderophore export system, fused ATPase and permease components	- none -
fig|6666666.488530.peg.265	CDS	k99_13456	9303	2083	-3	-	7221	Siderophore biosynthesis non-ribosomal peptide synthetase modules	- none -
fig|6666666.488530.peg.266	CDS	k99_13456	9674	9300	-2	-	375	hypothetical protein	- none -
fig|6666666.488530.peg.267	CDS	k99_13735	3358	2	-1	-	3357	Polyketide synthase modules and related proteins	- none -
fig|6666666.488530.peg.268	CDS	k99_13735	4468	3440	-1	-	1029	SyrP-like protein	- none -
fig|6666666.488530.peg.269	CDS	k99_13735	9347	4497	-2	-	4851	Polyketide synthase modules and related proteins	- none -
fig|6666666.488530.peg.270	CDS	k99_138637	2134	2	-1	-	2133	Type II restriction enzyme, methylase subunits	- none -
fig|6666666.488530.peg.271	CDS	k99_138637	5062	2183	-1	-	2880	DNA/RNA helicases, SNF2 family	- none -
fig|6666666.488530.peg.272	CDS	k99_138637	10156	5090	-1	-	5067	Helicase, C-terminal:Type III restriction enzyme, res subunit:DEAD/DEAH box helicase, N-terminal	- none -
fig|6666666.488530.peg.273	CDS	k99_138637	10404	11855	3	+	1452	Protoporphyrinogen IX oxidase, aerobic, HemY (EC 1.3.3.4)	- none -
fig|6666666.488530.peg.274	CDS	k99_138637	14523	11932	-3	-	2592	hypothetical protein	- none -
fig|6666666.488530.peg.275	CDS	k99_139293	206	6	-2	-	201	hypothetical protein	- none -
fig|6666666.488530.peg.276	CDS	k99_139293	2178	286	-3	-	1893	hypothetical protein	- none -
fig|6666666.488530.peg.277	CDS	k99_139293	2415	4217	3	+	1803	Translation elongation factor LepA	Translation elongation factors bacterial
fig|6666666.488530.peg.278	CDS	k99_139293	4450	6585	1	+	2136	Glycogen phosphorylase (EC 2.4.1.1)	Glycogen metabolism; <br>Maltose and Maltodextrin Utilization
fig|6666666.488530.peg.279	CDS	k99_139293	7448	6657	-2	-	792	hypothetical protein	- none -
fig|6666666.488530.peg.280	CDS	k99_139293	7925	7770	-2	-	156	hypothetical protein	- none -
fig|6666666.488530.peg.281	CDS	k99_141098	8461	134	-1	-	8328	hypothetical protein	- none -
fig|6666666.488530.peg.282	CDS	k99_141273	734	3	-2	-	732	hypothetical protein	- none -
fig|6666666.488530.peg.283	CDS	k99_141273	827	955	2	+	129	hypothetical protein	- none -
fig|6666666.488530.peg.284	CDS	k99_141273	1033	2811	1	+	1779	hypothetical protein	- none -
fig|6666666.488530.peg.285	CDS	k99_141273	3267	2863	-3	-	405	hypothetical protein	- none -
fig|6666666.488530.peg.286	CDS	k99_141273	3462	3283	-3	-	180	hypothetical protein	- none -
fig|6666666.488530.peg.287	CDS	k99_141273	4920	3535	-3	-	1386	tRNA/rRNA cytosine-C5-methyltransferase	- none -
fig|6666666.488530.peg.288	CDS	k99_141273	5028	5252	3	+	225	hypothetical protein	- none -
fig|6666666.488530.peg.289	CDS	k99_141273	5458	5282	-1	-	177	hypothetical protein	- none -
fig|6666666.488530.peg.290	CDS	k99_143569	14	133	2	+	120	hypothetical protein	- none -
fig|6666666.488530.peg.291	CDS	k99_143569	175	759	1	+	585	hypothetical protein	- none -
fig|6666666.488530.peg.292	CDS	k99_143569	833	4162	2	+	3330	hypothetical protein	- none -
fig|6666666.488530.peg.293	CDS	k99_143569	4281	4649	3	+	369	hypothetical protein	- none -
fig|6666666.488530.peg.294	CDS	k99_143569	4725	5354	3	+	630	hypothetical protein	- none -
fig|6666666.488530.peg.295	CDS	k99_143569	5347	5706	1	+	360	hypothetical protein	- none -
fig|6666666.488530.peg.296	CDS	k99_143569	5717	5953	2	+	237	hypothetical protein	- none -
fig|6666666.488530.peg.297	CDS	k99_143569	6265	6104	-1	-	162	hypothetical protein	- none -
fig|6666666.488530.peg.298	CDS	k99_143569	6551	9661	2	+	3111	hypothetical protein	- none -
fig|6666666.488530.peg.299	CDS	k99_143569	10061	9882	-2	-	180	hypothetical protein	- none -
fig|6666666.488530.peg.300	CDS	k99_143569	10291	10094	-1	-	198	hypothetical protein	- none -
fig|6666666.488530.peg.301	CDS	k99_143569	10367	10795	2	+	429	hypothetical protein	- none -
fig|6666666.488530.peg.302	CDS	k99_144436	2221	248	-1	-	1974	hypothetical protein	- none -
fig|6666666.488530.peg.303	CDS	k99_144436	2237	2359	2	+	123	hypothetical protein	- none -
fig|6666666.488530.peg.304	CDS	k99_144436	2735	3451	2	+	717	hypothetical protein	- none -
fig|6666666.488530.peg.305	CDS	k99_144436	3492	5150	3	+	1659	hypothetical protein	- none -
fig|6666666.488530.peg.306	CDS	k99_144436	5168	7435	2	+	2268	hypothetical protein	- none -
fig|6666666.488530.peg.307	CDS	k99_144436	7435	8688	1	+	1254	hypothetical protein	- none -
fig|6666666.488530.peg.308	CDS	k99_144436	8940	9680	3	+	741	hypothetical protein	- none -
fig|6666666.488530.peg.309	CDS	k99_144436	9706	12078	1	+	2373	hypothetical protein	- none -
fig|6666666.488530.peg.310	CDS	k99_144436	12179	13411	2	+	1233	Glycosyltransferase	- none -
fig|6666666.488530.peg.311	CDS	k99_144436	13408	14181	1	+	774	hypothetical protein	- none -
fig|6666666.488530.peg.312	CDS	k99_144436	14185	15657	1	+	1473	Sll1132 protein	- none -
fig|6666666.488530.peg.313	CDS	k99_144436	15654	16148	3	+	495	Uncharacterized protein sll0400 (EC 3.1.3.-)	- none -
fig|6666666.488530.peg.314	CDS	k99_144436	16349	18361	2	+	2013	hypothetical protein	- none -
fig|6666666.488530.peg.315	CDS	k99_144436	19055	18489	-2	-	567	hypothetical protein	- none -
fig|6666666.488530.peg.316	CDS	k99_144436	21406	19259	-1	-	2148	Lead, cadmium, zinc and mercury transporting ATPase (EC 3.6.3.3) (EC 3.6.3.5); Copper-translocating P-type ATPase (EC 3.6.3.4)	Copper Transport System; <br>Copper homeostasis
fig|6666666.488530.peg.317	CDS	k99_144436	21769	21482	-1	-	288	hypothetical protein	- none -
fig|6666666.488530.peg.318	CDS	k99_144436	21913	22167	1	+	255	hypothetical protein	- none -
fig|6666666.488530.peg.319	CDS	k99_144436	22203	23981	3	+	1779	Biotin carboxylase of acetyl-CoA carboxylase (EC 6.3.4.14)	Fatty Acid Biosynthesis FASII
fig|6666666.488530.peg.320	CDS	k99_144436	24027	24971	3	+	945	Malate dehydrogenase (EC 1.1.1.37)	Glyoxylate bypass
fig|6666666.488530.peg.321	CDS	k99_144436	25049	25507	2	+	459	hypothetical protein	- none -
fig|6666666.488530.peg.322	CDS	k99_144436	25717	25565	-1	-	153	hypothetical protein	- none -
fig|6666666.488530.peg.323	CDS	k99_144436	25987	27090	1	+	1104	Rod shape-determining protein MreB	- none -
fig|6666666.488530.peg.324	CDS	k99_144436	27099	27992	3	+	894	Rod shape-determining protein MreC	- none -
fig|6666666.488530.peg.325	CDS	k99_144436	27968	28480	2	+	513	hypothetical protein	- none -
fig|6666666.488530.peg.326	CDS	k99_144436	28485	30746	3	+	2262	Peptidoglycan D,D-transpeptidase MrdA (EC 3.4.16.4)	- none -
fig|6666666.488530.peg.327	CDS	k99_144436	31207	30815	-1	-	393	hypothetical protein	- none -
fig|6666666.488530.peg.328	CDS	k99_144436	31474	33858	1	+	2385	DNA topoisomerase I (EC 5.99.1.2)	CBSS-272943.3.peg.1367; <br>DNA topoisomerases, Type I, ATP-independent
fig|6666666.488530.peg.329	CDS	k99_144436	33956	34717	2	+	762	Cobalamin synthase (EC 2.7.8.26)	- none -
fig|6666666.488530.peg.330	CDS	k99_144436	36376	34766	-1	-	1611	Predicted ATPase with chaperone activity, associated with Flp pilus assembly	Widespread colonization island
fig|6666666.488530.peg.331	CDS	k99_144436	36461	36574	2	+	114	hypothetical protein	- none -
fig|6666666.488530.peg.332	CDS	k99_144436	36571	36699	1	+	129	hypothetical protein	- none -
fig|6666666.488530.peg.333	CDS	k99_144436	36779	37012	2	+	234	VapB protein (antitoxin to VapC)	Toxin-antitoxin replicon stabilization systems
fig|6666666.488530.peg.334	CDS	k99_144436	37068	37469	3	+	402	VapC toxin protein	Toxin-antitoxin replicon stabilization systems
fig|6666666.488530.peg.335	CDS	k99_144436	38079	37531	-3	-	549	hypothetical protein	- none -
fig|6666666.488530.peg.336	CDS	k99_144436	38207	38091	-2	-	117	hypothetical protein	- none -
fig|6666666.488530.peg.337	CDS	k99_144436	39171	38212	-3	-	960	GDP-mannose 4,6-dehydratase (EC 4.2.1.47)	- none -
fig|6666666.488530.peg.338	CDS	k99_144436	40137	39184	-3	-	954	Mannose-6-phosphate isomerase (EC 5.3.1.8)	Mannose Metabolism
fig|6666666.488530.peg.339	CDS	k99_144436	41212	40166	-1	-	1047	hypothetical protein	- none -
fig|6666666.488530.peg.340	CDS	k99_144436	41610	41209	-3	-	402	hypothetical protein	- none -
fig|6666666.488530.peg.341	CDS	k99_144436	42166	43557	1	+	1392	hypothetical protein	- none -
fig|6666666.488530.peg.342	CDS	k99_144436	43560	44420	3	+	861	Sensory box sensor histidine kinase/response regulator	- none -
fig|6666666.488530.peg.343	CDS	k99_144436	44789	45331	2	+	543	hypothetical protein	- none -
fig|6666666.488530.peg.344	CDS	k99_144436	47832	45343	-3	-	2490	DNA gyrase subunit A (EC 5.99.1.3)	DNA gyrase subunits; <br>DNA replication cluster 1; <br>DNA topoisomerases, Type II, ATP-dependent; <br>Resistance to fluoroquinolones
fig|6666666.488530.peg.345	CDS	k99_144436	48016	48873	1	+	858	hypothetical protein	- none -
fig|6666666.488530.peg.346	CDS	k99_144436	48866	49747	2	+	882	hypothetical protein	- none -
fig|6666666.488530.peg.347	CDS	k99_144436	50314	49856	-1	-	459	hypothetical protein	- none -
fig|6666666.488530.peg.348	CDS	k99_144436	50889	50314	-3	-	576	hypothetical protein	- none -
fig|6666666.488530.peg.349	CDS	k99_144436	50980	51885	1	+	906	hypothetical protein	- none -
fig|6666666.488530.peg.350	CDS	k99_144436	51930	52685	3	+	756	Mlr2267 protein	- none -
fig|6666666.488530.peg.351	CDS	k99_144436	52666	54126	1	+	1461	Glycogen branching enzyme, GH-57-type, archaeal (EC 2.4.1.18)	Glycogen metabolism
fig|6666666.488530.peg.352	CDS	k99_144436	54123	54935	3	+	813	hypothetical protein	- none -
fig|6666666.488530.peg.353	CDS	k99_144436	55704	54919	-3	-	786	hypothetical protein	- none -
fig|6666666.488530.peg.354	CDS	k99_144436	57611	55836	-2	-	1776	Arginyl-tRNA synthetase (EC 6.1.1.19)	tRNA aminoacylation, Arg
fig|6666666.488530.peg.355	CDS	k99_144436	57787	57626	-1	-	162	hypothetical protein	- none -
fig|6666666.488530.peg.356	CDS	k99_144436	58314	57802	-3	-	513	Peptide deformylase (EC 3.5.1.88)	Translation termination factors bacterial
fig|6666666.488530.peg.357	CDS	k99_144436	58611	58339	-3	-	273	hypothetical protein	- none -
fig|6666666.488530.peg.358	CDS	k99_144436	61253	58611	-2	-	2643	Serine/threonine protein kinase	- none -
fig|6666666.488530.peg.359	CDS	k99_144436	61673	64744	2	+	3072	hypothetical protein	- none -
fig|6666666.488530.peg.360	CDS	k99_144436	64868	65332	2	+	465	hypothetical protein	- none -
fig|6666666.488530.peg.361	CDS	k99_144436	65629	70074	1	+	4446	Glutamate synthase [NADPH] large chain (EC 1.4.1.13)	Ammonia assimilation; <br>Glutamine, Glutamate, Aspartate and Asparagine Biosynthesis
fig|6666666.488530.peg.362	CDS	k99_144436	71691	70210	-3	-	1482	Serine phosphatase RsbU, regulator of sigma subunit	Sigma-B stress response cluster 1; <br>SigmaB stress responce regulation
fig|6666666.488530.peg.363	CDS	k99_144436	73482	71974	-3	-	1509	hypothetical protein	- none -
fig|6666666.488530.peg.364	CDS	k99_144436	74672	73479	-2	-	1194	hypothetical protein	- none -
fig|6666666.488530.peg.365	CDS	k99_144436	75861	74698	-3	-	1164	hypothetical protein	- none -
fig|6666666.488530.peg.366	CDS	k99_144436	76687	75863	-1	-	825	hypothetical protein	- none -
fig|6666666.488530.peg.367	CDS	k99_144436	80822	76680	-2	-	4143	hypothetical protein	- none -
fig|6666666.488530.peg.368	CDS	k99_144436	81552	80848	-3	-	705	hypothetical protein	- none -
fig|6666666.488530.peg.369	CDS	k99_144436	81670	82224	1	+	555	hypothetical protein	- none -
fig|6666666.488530.peg.370	CDS	k99_144436	82211	82918	2	+	708	hypothetical protein	- none -
fig|6666666.488530.peg.371	CDS	k99_144436	85841	82905	-2	-	2937	bacillopeptidase F	- none -
fig|6666666.488530.peg.372	CDS	k99_144436	87184	85850	-1	-	1335	hypothetical protein	- none -
fig|6666666.488530.peg.373	CDS	k99_144436	88568	87198	-2	-	1371	Carboxyl-terminal processing protease	- none -
fig|6666666.488530.peg.374	CDS	k99_144436	89723	88638	-2	-	1086	Uncharacterized peptidase YqjE	- none -
fig|6666666.488530.peg.375	CDS	k99_144436	91505	89766	-2	-	1740	FtsI-like protein	- none -
fig|6666666.488530.peg.376	CDS	k99_144436	94135	91622	-1	-	2514	ATP-dependent Clp protease, ATP-binding subunit ClpC	Proteolysis in bacteria, ATP-dependent
fig|6666666.488530.peg.377	CDS	k99_144436	95496	94276	-3	-	1221	SSU ribosomal protein S1p	Ribosome SSU bacterial
fig|6666666.488530.peg.378	CDS	k99_144436	96800	95688	-2	-	1113	6-phosphofructokinase (EC 2.7.1.11)	Glycolysis and Gluconeogenesis
fig|6666666.488530.peg.379	CDS	k99_144436	97896	96949	-3	-	948	Thioredoxin reductase (EC 1.8.1.9)	Thioredoxin-disulfide reductase; <br>pyrimidine conversions
fig|6666666.488530.peg.380	CDS	k99_144436	98159	98476	2	+	318	hypothetical protein	- none -
fig|6666666.488530.peg.381	CDS	k99_144436	99343	98561	-1	-	783	Vitamin B12 ABC transporter, B12-binding component BtuF	- none -
fig|6666666.488530.peg.382	CDS	k99_144436	99948	99340	-3	-	609	hypothetical protein	- none -
fig|6666666.488530.peg.383	CDS	k99_144436	101230	99968	-1	-	1263	Glycosyl transferase, group 1 family protein	Exopolysaccharide Biosynthesis
fig|6666666.488530.peg.384	CDS	k99_144436	102200	101253	-2	-	948	dTDP-Rha:A-D-GlcNAc-diphosphoryl polyprenol, A-3-L-rhamnosyl transferase WbbL	dTDP-rhamnose synthesis
fig|6666666.488530.peg.385	CDS	k99_144436	102829	102197	-1	-	633	hypothetical protein	- none -
fig|6666666.488530.peg.386	CDS	k99_144436	103641	102826	-3	-	816	hypothetical protein	- none -
fig|6666666.488530.peg.387	CDS	k99_144436	104449	103700	-1	-	750	TPR repeat containing exported protein; Putative periplasmic protein contains a protein prenylyltransferase domain	Ton and Tol transport systems
fig|6666666.488530.peg.388	CDS	k99_144436	104645	106111	2	+	1467	Aspartyl-tRNA(Asn) amidotransferase subunit A (EC 6.3.5.6) @ Glutamyl-tRNA(Gln) amidotransferase subunit A (EC 6.3.5.7)	tRNA aminoacylation, Asp and Asn; <br>tRNA aminoacylation, Glu and Gln
fig|6666666.488530.peg.389	CDS	k99_144436	106334	106756	2	+	423	hypothetical protein	- none -
fig|6666666.488530.peg.390	CDS	k99_144436	106911	108668	3	+	1758	Heterodimeric efflux ABC transporter, permease/ATP-binding subunit 1	- none -
fig|6666666.488530.peg.391	CDS	k99_144436	108679	110541	1	+	1863	Heterodimeric efflux ABC transporter, permease/ATP-binding subunit 2	- none -
fig|6666666.488530.peg.392	CDS	k99_144436	110683	111525	1	+	843	hypothetical protein	- none -
fig|6666666.488530.peg.393	CDS	k99_144436	112631	111522	-2	-	1110	hypothetical protein	- none -
fig|6666666.488530.peg.394	CDS	k99_144436	113401	112691	-1	-	711	DNA-binding response regulator DegU	- none -
fig|6666666.488530.peg.395	CDS	k99_144436	114457	113441	-1	-	1017	Two-component system sensor histidine kinase	- none -
fig|6666666.488530.peg.396	CDS	k99_144436	115409	114567	-2	-	843	Beta-ketoadipate enol-lactone hydrolase (EC 3.1.1.24)	- none -
fig|6666666.488530.peg.397	CDS	k99_144436	115783	115406	-1	-	378	Two-component transcriptional response regulator, LuxR family	- none -
fig|6666666.488530.peg.398	CDS	k99_144436	126666	115783	-3	-	10884	hypothetical protein	- none -
fig|6666666.488530.peg.399	CDS	k99_144436	127685	126750	-2	-	936	Two-component transcriptional response regulator, LuxR family	- none -
fig|6666666.488530.peg.400	CDS	k99_144436	129020	127722	-2	-	1299	Uncharacterized protein Caur_2644	- none -
fig|6666666.488530.peg.401	CDS	k99_144436	129814	129164	-1	-	651	hypothetical protein	- none -
fig|6666666.488530.peg.402	CDS	k99_144436	133157	130242	-2	-	2916	Excinuclease ABC subunit A	DNA repair, UvrABC system
fig|6666666.488530.peg.403	CDS	k99_144436	133665	133318	-3	-	348	hypothetical protein	- none -
fig|6666666.488530.peg.404	CDS	k99_144436	134984	133761	-2	-	1224	hypothetical protein	- none -
fig|6666666.488530.peg.405	CDS	k99_144436	136273	135086	-1	-	1188	Uncharacterized UPF0118 membrane protein	- none -
fig|6666666.488530.peg.406	CDS	k99_144436	136555	136292	-1	-	264	Cell division topological specificity factor MinE	Septum site-determining cluster Min
fig|6666666.488530.peg.407	CDS	k99_144436	137373	136573	-3	-	801	Septum site-determining protein MinD	Septum site-determining cluster Min
fig|6666666.488530.peg.408	CDS	k99_144436	138070	137402	-1	-	669	Septum site-determining protein MinC	Septum site-determining cluster Min
fig|6666666.488530.peg.409	CDS	k99_144436	138333	138728	3	+	396	6-carboxy-5,6,7,8-tetrahydropterin synthase (EC 4.1.2.50)	- none -
fig|6666666.488530.peg.410	CDS	k99_144436	138725	139417	2	+	693	7-carboxy-7-deazaguanine synthase (EC 4.3.99.3)	- none -
fig|6666666.488530.peg.411	CDS	k99_144436	139447	139971	1	+	525	hypothetical protein	- none -
fig|6666666.488530.peg.412	CDS	k99_144436	140014	141630	1	+	1617	hypothetical protein	- none -
fig|6666666.488530.peg.413	CDS	k99_149648	1	87	1	+	87	hypothetical protein	- none -
fig|6666666.488530.peg.414	CDS	k99_149648	295	1227	1	+	933	hypothetical protein	- none -
fig|6666666.488530.peg.415	CDS	k99_149648	1383	2480	3	+	1098	hypothetical protein	- none -
fig|6666666.488530.peg.416	CDS	k99_149648	3207	2566	-3	-	642	hypothetical protein	- none -
fig|6666666.488530.peg.417	CDS	k99_149648	3725	3429	-2	-	297	hypothetical protein	- none -
fig|6666666.488530.peg.418	CDS	k99_149648	3865	4326	1	+	462	hypothetical protein	- none -
fig|6666666.488530.peg.419	CDS	k99_149648	4372	4497	1	+	126	hypothetical protein	- none -
fig|6666666.488530.peg.420	CDS	k99_149648	4714	5610	1	+	897	hypothetical protein	- none -
fig|6666666.488530.peg.421	CDS	k99_149648	5737	6210	1	+	474	hypothetical protein	- none -
fig|6666666.488530.peg.422	CDS	k99_149648	6873	6217	-3	-	657	DNA polymerase III delta subunit (EC 2.7.7.7)	- none -
fig|6666666.488530.peg.423	CDS	k99_149648	6966	7085	3	+	120	hypothetical protein	- none -
fig|6666666.488530.peg.424	CDS	k99_149648	7393	7238	-1	-	156	hypothetical protein	- none -
fig|6666666.488530.peg.425	CDS	k99_149648	8334	7390	-3	-	945	hypothetical protein	- none -
fig|6666666.488530.peg.426	CDS	k99_149648	8379	8510	3	+	132	hypothetical protein	- none -
fig|6666666.488530.peg.427	CDS	k99_154652	1	90	1	+	90	hypothetical protein	- none -
fig|6666666.488530.peg.428	CDS	k99_154652	262	1059	1	+	798	hypothetical protein	- none -
fig|6666666.488530.peg.429	CDS	k99_154652	1120	2175	1	+	1056	Low-specificity L-threonine aldolase (EC 4.1.2.48)	- none -
fig|6666666.488530.peg.430	CDS	k99_154652	2533	2363	-1	-	171	hypothetical protein	- none -
fig|6666666.488530.peg.431	CDS	k99_154652	2784	3581	3	+	798	Oxidoreductase, short-chain dehydrogenase/reductase family	- none -
fig|6666666.488530.peg.432	CDS	k99_154652	3904	3653	-1	-	252	hypothetical protein	- none -
fig|6666666.488530.peg.433	CDS	k99_154652	4145	5515	2	+	1371	hypothetical protein	- none -
fig|6666666.488530.peg.434	CDS	k99_154652	5635	5522	-1	-	114	hypothetical protein	- none -
fig|6666666.488530.peg.435	CDS	k99_154652	6381	5872	-3	-	510	N5-carboxyaminoimidazole ribonucleotide mutase (EC 5.4.99.18)	- none -
fig|6666666.488530.peg.436	CDS	k99_154652	7535	6378	-2	-	1158	N5-carboxyaminoimidazole ribonucleotide synthase (EC 6.3.4.18)	- none -
fig|6666666.488530.peg.437	CDS	k99_154652	9223	7577	-1	-	1647	5-methylcytosine-specific restriction related enzyme	- none -
fig|6666666.488530.peg.438	CDS	k99_154652	11868	9235	-3	-	2634	ABC transporter G family protein	- none -
fig|6666666.488530.peg.439	CDS	k99_154652	12004	12945	1	+	942	Protein serine/threonine phosphatase PrpC, regulation of stationary phase	- none -
fig|6666666.488530.peg.440	CDS	k99_154652	13033	12947	-1	-	87	hypothetical protein	- none -
fig|6666666.488530.peg.441	CDS	k99_160550	2	274	2	+	273	Serine/threonine protein kinase PrkC, regulator of stationary phase	- none -
fig|6666666.488530.peg.442	CDS	k99_160550	803	339	-2	-	465	hypothetical protein	- none -
fig|6666666.488530.peg.443	CDS	k99_160550	1600	800	-1	-	801	RNA (nucleoside 2&#39;-O)-methyltransferase	- none -
fig|6666666.488530.peg.444	CDS	k99_160550	2222	1761	-2	-	462	Transcriptional regulator, MarR family	- none -
fig|6666666.488530.peg.445	CDS	k99_160550	2656	2219	-1	-	438	hypothetical protein	- none -
fig|6666666.488530.peg.446	CDS	k99_160550	2818	3018	1	+	201	hypothetical protein	- none -
fig|6666666.488530.peg.447	CDS	k99_160550	4044	3103	-3	-	942	Zinc-type alcohol dehydrogenase-like protein	- none -
fig|6666666.488530.peg.448	CDS	k99_160550	4062	4187	3	+	126	hypothetical protein	- none -
fig|6666666.488530.peg.449	CDS	k99_160550	4184	4549	2	+	366	Transcriptional regulator, HxlR family	- none -
fig|6666666.488530.peg.450	CDS	k99_160550	4999	4622	-1	-	378	GTPases - Sulfate adenylate transferase subunit 1	- none -
fig|6666666.488530.peg.451	CDS	k99_160550	5953	5072	-1	-	882	SAM-dependent methyltransferase	- none -
fig|6666666.488530.peg.452	CDS	k99_160550	6396	5950	-3	-	447	hypothetical protein	- none -
fig|6666666.488530.peg.453	CDS	k99_160550	8045	6393	-2	-	1653	Spermidine synthase-like protein	- none -
fig|6666666.488530.peg.454	CDS	k99_160550	8375	8121	-2	-	255	hypothetical protein	- none -
fig|6666666.488530.peg.455	CDS	k99_160550	8914	8519	-1	-	396	hypothetical protein	- none -
fig|6666666.488530.peg.456	CDS	k99_160550	9096	9770	3	+	675	Deoxyadenosine kinase (EC 2.7.1.76) @ Deoxyguanosine kinase (EC 2.7.1.113)	Purine conversions; <br>Purine conversions
fig|6666666.488530.peg.457	CDS	k99_160550	9780	10190	3	+	411	hypothetical protein	- none -
fig|6666666.488530.peg.458	CDS	k99_160550	10304	10459	2	+	156	hypothetical protein	- none -
fig|6666666.488530.peg.459	CDS	k99_160550	10999	10598	-1	-	402	hypothetical protein	- none -
fig|6666666.488530.peg.460	CDS	k99_160550	12467	11064	-2	-	1404	Aromatic-L-amino-acid decarboxylase (EC 4.1.1.28)	Aromatic amino acid degradation; <br>Auxin biosynthesis
fig|6666666.488530.peg.461	CDS	k99_160550	12856	12470	-1	-	387	YusQ-like protein	- none -
fig|6666666.488530.peg.462	CDS	k99_160550	13482	15095	3	+	1614	RsbT co-antagonist protein RsbRA	- none -
fig|6666666.488530.peg.463	CDS	k99_160550	16273	15092	-1	-	1182	Putative RNA methyltransferase Caur_2521	- none -
fig|6666666.488530.peg.464	CDS	k99_160550	17109	16270	-3	-	840	hypothetical protein	- none -
fig|6666666.488530.peg.465	CDS	k99_160550	19574	17109	-2	-	2466	ATP-dependent protease La (EC 3.4.21.53) Type I	Proteolysis in bacteria, ATP-dependent
fig|6666666.488530.peg.466	CDS	k99_160550	19760	19593	-2	-	168	hypothetical protein	- none -
fig|6666666.488530.peg.467	CDS	k99_160550	21481	19907	-1	-	1575	hypothetical protein	- none -
fig|6666666.488530.peg.468	CDS	k99_160550	21631	22065	1	+	435	hypothetical protein	- none -
fig|6666666.488530.peg.469	CDS	k99_160550	22184	22351	2	+	168	hypothetical protein	- none -
fig|6666666.488530.peg.470	CDS	k99_160550	25220	22590	-2	-	2631	FIG015547: peptidase, M16 family / FIG015287: Zinc protease	- none -
fig|6666666.488530.peg.471	CDS	k99_160550	25312	26019	1	+	708	hypothetical protein	- none -
fig|6666666.488530.peg.472	CDS	k99_160550	26085	26354	3	+	270	hypothetical protein	- none -
fig|6666666.488530.peg.473	CDS	k99_160550	26342	27322	2	+	981	Acetoin catabolism protein X, possible NAD kinase	- none -
fig|6666666.488530.peg.474	CDS	k99_160550	27315	27527	3	+	213	hypothetical protein	- none -
fig|6666666.488530.peg.475	CDS	k99_160550	29985	27652	-3	-	2334	hypothetical protein	- none -
fig|6666666.488530.peg.476	CDS	k99_160550	31914	30175	-3	-	1740	Succinate dehydrogenase flavoprotein subunit (EC 1.3.5.1)	- none -
fig|6666666.488530.peg.477	CDS	k99_160550	32032	32970	1	+	939	Transcriptional regulator, LysR family	- none -
fig|6666666.488530.peg.478	CDS	k99_160550	33009	33464	3	+	456	hypothetical protein	- none -
fig|6666666.488530.peg.479	CDS	k99_160550	33541	33675	1	+	135	hypothetical protein	- none -
fig|6666666.488530.peg.480	CDS	k99_160550	33801	33929	3	+	129	hypothetical protein	- none -
fig|6666666.488530.peg.481	CDS	k99_161222	1	180	1	+	180	hypothetical protein	- none -
fig|6666666.488530.peg.482	CDS	k99_161222	177	302	3	+	126	hypothetical protein	- none -
fig|6666666.488530.peg.483	CDS	k99_161222	302	424	2	+	123	hypothetical protein	- none -
fig|6666666.488530.peg.484	CDS	k99_161222	2677	554	-1	-	2124	hypothetical protein	- none -
fig|6666666.488530.peg.485	CDS	k99_161222	3531	2851	-3	-	681	Suppressor of sigma54-dependent transcription, PspA-like	- none -
fig|6666666.488530.peg.486	CDS	k99_161222	3692	4780	2	+	1089	S-methyl-5-thioribose-1-phosphate isomerase (EC 5.3.1.23)	- none -
fig|6666666.488530.peg.487	CDS	k99_161222	4822	5595	1	+	774	Hypothetical NagD-like phosphatase, Actinobacterial subfamily	- none -
fig|6666666.488530.peg.488	CDS	k99_161222	5776	6282	1	+	507	NADH-ubiquinone oxidoreductase chain I (EC 1.6.5.3)	NADH ubiquinone oxidoreductase; <br>Respiratory Complex I
fig|6666666.488530.peg.489	CDS	k99_161222	6331	6849	1	+	519	NADH-ubiquinone oxidoreductase chain J (EC 1.6.5.3)	NADH ubiquinone oxidoreductase; <br>Respiratory Complex I
fig|6666666.488530.peg.490	CDS	k99_161222	6849	7157	3	+	309	NADH-ubiquinone oxidoreductase chain K (EC 1.6.5.3)	NADH ubiquinone oxidoreductase; <br>Respiratory Complex I
fig|6666666.488530.peg.491	CDS	k99_161222	7192	9228	1	+	2037	NADH-ubiquinone oxidoreductase chain L (EC 1.6.5.3)	NADH ubiquinone oxidoreductase; <br>Respiratory Complex I
fig|6666666.488530.peg.492	CDS	k99_161222	9421	10974	1	+	1554	NADH-ubiquinone oxidoreductase chain M (EC 1.6.5.3)	NADH ubiquinone oxidoreductase; <br>Respiratory Complex I
fig|6666666.488530.peg.493	CDS	k99_161222	10984	12474	1	+	1491	NADH-ubiquinone oxidoreductase chain N (EC 1.6.5.3)	NADH ubiquinone oxidoreductase; <br>Respiratory Complex I
fig|6666666.488530.peg.494	CDS	k99_161222	13007	12549	-2	-	459	Alkyl hydroperoxide reductase subunit C-like protein	Oxidative stress; <br>Thioredoxin-disulfide reductase
fig|6666666.488530.peg.495	CDS	k99_161222	14242	13034	-1	-	1209	Glycosyl transferase, group 1 family protein	Exopolysaccharide Biosynthesis
fig|6666666.488530.peg.496	CDS	k99_161222	14606	14250	-2	-	357	Diacylglycerol kinase (EC 2.7.1.107)	Riboflavin synthesis cluster
fig|6666666.488530.peg.497	CDS	k99_161222	15100	14603	-1	-	498	Metal-dependent hydrolase YbeY, involved in rRNA and/or ribosome maturation and assembly	CBSS-56780.10.peg.1536
fig|6666666.488530.peg.498	CDS	k99_161222	17263	15113	-1	-	2151	Membrane protein containing HD superfamily hydrolase domain, YQFF ortholog	CBSS-56780.10.peg.1536
fig|6666666.488530.peg.499	CDS	k99_161222	17713	17267	-1	-	447	Transamidase GatB domain protein	- none -
fig|6666666.488530.peg.500	CDS	k99_161222	17826	17966	3	+	141	hypothetical protein	- none -
fig|6666666.488530.peg.501	CDS	k99_161222	19865	18072	-2	-	1794	Aspartyl-tRNA synthetase (EC 6.1.1.12) @ Aspartyl-tRNA(Asn) synthetase (EC 6.1.1.23)	tRNA aminoacylation, Asp and Asn; <br>tRNA aminoacylation, Asp and Asn
fig|6666666.488530.peg.502	CDS	k99_161222	20913	19918	-3	-	996	hypothetical protein	- none -
fig|6666666.488530.peg.503	CDS	k99_161222	21390	20914	-3	-	477	hypothetical protein	- none -
fig|6666666.488530.peg.504	CDS	k99_161222	21500	22138	2	+	639	hypothetical protein	- none -
fig|6666666.488530.peg.505	CDS	k99_161222	22196	24430	2	+	2235	Inner membrane protein YqiK	- none -
fig|6666666.488530.peg.506	CDS	k99_161222	24631	26151	1	+	1521	IMP cyclohydrolase (EC 3.5.4.10) / Phosphoribosylaminoimidazolecarboxamide formyltransferase (EC 2.1.2.3)	De Novo Purine Biosynthesis; <br>De Novo Purine Biosynthesis
fig|6666666.488530.peg.507	CDS	k99_161222	26232	26870	3	+	639	Phosphoribosyl-AMP cyclohydrolase (EC 3.5.4.19) / Phosphoribosyl-ATP pyrophosphatase (EC 3.6.1.31)	Histidine Biosynthesis; <br>Histidine Biosynthesis; <br>Riboflavin synthesis cluster
fig|6666666.488530.peg.508	CDS	k99_161222	26873	27646	2	+	774	N-acetylmannosaminyltransferase (EC 2.4.1.187)	- none -
fig|6666666.488530.peg.509	CDS	k99_161222	27627	28223	3	+	597	hypothetical protein	- none -
fig|6666666.488530.peg.510	CDS	k99_161222	28220	29182	2	+	963	hypothetical protein	- none -
fig|6666666.488530.peg.511	CDS	k99_161222	29179	30111	1	+	933	hypothetical protein	- none -
fig|6666666.488530.peg.512	CDS	k99_161222	30875	30102	-2	-	774	hypothetical protein	- none -
fig|6666666.488530.peg.513	CDS	k99_161222	34760	30903	-2	-	3858	hypothetical protein	- none -
fig|6666666.488530.peg.514	CDS	k99_161222	34966	35886	1	+	921	hypothetical protein	- none -
fig|6666666.488530.peg.515	CDS	k99_161222	35955	36329	3	+	375	Chemotaxis regulator - transmits chemoreceptor signals to flagelllar motor components CheY	Bacterial Chemotaxis
fig|6666666.488530.peg.516	CDS	k99_161222	36443	38527	2	+	2085	Polyphosphate kinase (EC 2.7.4.1)	Phosphate metabolism; <br>Polyphosphate; <br>Purine conversions
fig|6666666.488530.peg.517	CDS	k99_161222	38527	39501	1	+	975	hypothetical protein	- none -
fig|6666666.488530.peg.518	CDS	k99_161222	39527	40879	2	+	1353	hypothetical protein	- none -
fig|6666666.488530.peg.519	CDS	k99_161222	40940	41833	2	+	894	Azurin	Copper transport and blue copper proteins
fig|6666666.488530.peg.520	CDS	k99_161222	42886	41915	-1	-	972	Pyruvate:Oxaloacetate transcarboxylase domain protein	- none -
fig|6666666.488530.peg.521	CDS	k99_161222	43696	42953	-1	-	744	RNA-binding protein Jag	- none -
fig|6666666.488530.peg.522	CDS	k99_161222	44637	43732	-3	-	906	Inner membrane protein translocase and chaperone YidC, short form OxaI-like	- none -
fig|6666666.488530.peg.523	CDS	k99_161222	45420	45247	-3	-	174	LSU ribosomal protein L34p	Ribosome LSU bacterial
fig|6666666.488530.peg.524	CDS	k99_161222	45631	46479	1	+	849	hypothetical protein	- none -
fig|6666666.488530.peg.525	CDS	k99_161222	46480	47367	1	+	888	hypothetical protein	- none -
fig|6666666.488530.peg.526	CDS	k99_161222	47431	48411	1	+	981	FIG022979: MoxR-like ATPases	- none -
fig|6666666.488530.peg.527	CDS	k99_161222	48423	49685	3	+	1263	putative membrane protein	- none -
fig|6666666.488530.peg.528	CDS	k99_161222	49731	50219	3	+	489	hypothetical protein	- none -
fig|6666666.488530.peg.529	CDS	k99_161222	50304	50972	3	+	669	hypothetical protein	- none -
fig|6666666.488530.peg.530	CDS	k99_161222	50989	51120	1	+	132	hypothetical protein	- none -
fig|6666666.488530.peg.531	CDS	k99_161222	51926	51117	-2	-	810	hypothetical protein	- none -
fig|6666666.488530.peg.532	CDS	k99_161222	53214	51916	-3	-	1299	hypothetical protein	- none -
fig|6666666.488530.peg.533	CDS	k99_161222	54207	53215	-3	-	993	hypothetical protein	- none -
fig|6666666.488530.peg.534	CDS	k99_161222	54825	54217	-3	-	609	hypothetical protein	- none -
fig|6666666.488530.peg.535	CDS	k99_161222	54973	54887	-1	-	87	hypothetical protein	- none -
fig|6666666.488530.peg.536	CDS	k99_164477	2	1990	2	+	1989	hypothetical protein	- none -
fig|6666666.488530.peg.537	CDS	k99_164477	2146	2955	1	+	810	Molybdenum ABC transporter, substrate-binding protein ModA	- none -
fig|6666666.488530.peg.538	CDS	k99_164477	2952	3791	3	+	840	Molybdenum ABC transporter permease protein ModB	- none -
fig|6666666.488530.peg.539	CDS	k99_164477	4090	3788	-1	-	303	hypothetical protein	- none -
fig|6666666.488530.peg.540	CDS	k99_164477	4386	4249	-3	-	138	hypothetical protein	- none -
fig|6666666.488530.peg.541	CDS	k99_164477	4974	4405	-3	-	570	hypothetical protein	- none -
fig|6666666.488530.peg.542	CDS	k99_164477	5329	7125	1	+	1797	hypothetical protein	- none -
fig|6666666.488530.peg.543	CDS	k99_164477	7136	7474	2	+	339	hypothetical protein	- none -
fig|6666666.488530.peg.544	CDS	k99_164477	7968	7840	-3	-	129	hypothetical protein	- none -
fig|6666666.488530.peg.545	CDS	k99_164477	8096	12169	2	+	4074	Circadian input kinase A	- none -
fig|6666666.488530.peg.546	CDS	k99_164477	12182	13186	2	+	1005	hypothetical protein	- none -
fig|6666666.488530.peg.547	CDS	k99_164477	13423	27198	1	+	13776	hypothetical protein	- none -
fig|6666666.488530.peg.548	CDS	k99_164477	28111	27314	-1	-	798	hypothetical protein	- none -
fig|6666666.488530.peg.549	CDS	k99_164477	28765	28175	-1	-	591	hypothetical protein	- none -
fig|6666666.488530.peg.550	CDS	k99_16747	1	84	1	+	84	hypothetical protein	- none -
fig|6666666.488530.peg.551	CDS	k99_16747	113	1189	2	+	1077	hypothetical protein	- none -
fig|6666666.488530.peg.552	CDS	k99_16747	3236	1260	-2	-	1977	hypothetical protein	- none -
fig|6666666.488530.peg.553	CDS	k99_16747	3530	4804	2	+	1275	Uncharacterized MFS-type transporter	- none -
fig|6666666.488530.peg.554	CDS	k99_16747	5410	6123	1	+	714	hypothetical protein	- none -
fig|6666666.488530.peg.555	CDS	k99_16747	7463	6204	-2	-	1260	NAD-specific glutamate dehydrogenase (EC 1.4.1.2); NADP-specific glutamate dehydrogenase (EC 1.4.1.4)	Arginine and Ornithine Degradation; <br>Glutamate dehydrogenases; <br>Glutamate dehydrogenases; <br>Glutamine, Glutamate, Aspartate and Asparagine Biosynthesis; <br>Glutamine, Glutamate, Aspartate and Asparagine Biosynthesis; <br>Proline Synthesis
fig|6666666.488530.peg.556	CDS	k99_16747	8222	7569	-2	-	654	Histone acetyltransferase HPA2 and related acetyltransferases	CBSS-216591.1.peg.168
fig|6666666.488530.peg.557	CDS	k99_16747	8414	8614	2	+	201	hypothetical protein	- none -
fig|6666666.488530.peg.558	CDS	k99_16747	9433	8684	-1	-	750	hypothetical protein	- none -
fig|6666666.488530.peg.559	CDS	k99_16747	9890	9408	-2	-	483	Adenosylhomocysteinase (EC 3.3.1.1)	Methionine Biosynthesis
fig|6666666.488530.peg.560	CDS	k99_16747	10790	9966	-2	-	825	hypothetical protein	- none -
fig|6666666.488530.peg.561	CDS	k99_16747	10911	13583	3	+	2673	hypothetical protein	- none -
fig|6666666.488530.peg.562	CDS	k99_16747	13799	13665	-2	-	135	hypothetical protein	- none -
fig|6666666.488530.peg.563	CDS	k99_16747	15580	13988	-1	-	1593	RsbT co-antagonist protein RsbRA	- none -
fig|6666666.488530.peg.564	CDS	k99_16747	16584	15586	-3	-	999	hypothetical protein	- none -
fig|6666666.488530.peg.565	CDS	k99_16747	16708	16833	1	+	126	hypothetical protein	- none -
fig|6666666.488530.peg.566	CDS	k99_16747	17066	16887	-2	-	180	hypothetical protein	- none -
fig|6666666.488530.peg.567	CDS	k99_16747	17173	17051	-1	-	123	hypothetical protein	- none -
fig|6666666.488530.peg.568	CDS	k99_167487	1	822	1	+	822	hypothetical protein	- none -
fig|6666666.488530.peg.569	CDS	k99_167487	1800	967	-3	-	834	hypothetical protein	- none -
fig|6666666.488530.peg.570	CDS	k99_167487	3217	1817	-1	-	1401	hypothetical protein	- none -
fig|6666666.488530.peg.571	CDS	k99_167487	3342	3824	3	+	483	hypothetical protein	- none -
fig|6666666.488530.peg.572	CDS	k99_167487	3959	5305	2	+	1347	Signal recognition particle protein Ffh	- none -
fig|6666666.488530.peg.573	CDS	k99_167487	5332	5619	1	+	288	SSU ribosomal protein S16p	KH domain RNA binding protein YlqC; <br>Ribosome SSU bacterial
fig|6666666.488530.peg.574	CDS	k99_167487	5672	5899	2	+	228	KH domain RNA binding protein YlqC	KH domain RNA binding protein YlqC
fig|6666666.488530.peg.575	CDS	k99_167487	5896	6420	1	+	525	16S rRNA processing protein RimM	KH domain RNA binding protein YlqC
fig|6666666.488530.peg.576	CDS	k99_167487	6535	7221	1	+	687	hypothetical protein	- none -
fig|6666666.488530.peg.577	CDS	k99_167487	7298	8521	2	+	1224	hypothetical protein	- none -
fig|6666666.488530.peg.578	CDS	k99_167487	8540	10390	2	+	1851	Adenylate cyclase (EC 4.6.1.1)	cAMP signaling in bacteria
fig|6666666.488530.peg.579	CDS	k99_167487	11643	10795	-3	-	849	SSU rRNA (adenine(1518)-N(6)/adenine(1519)-N(6))-dimethyltransferase (EC 2.1.1.182)	RNA methylation
fig|6666666.488530.peg.580	CDS	k99_167487	11895	13052	3	+	1158	hypothetical protein	- none -
fig|6666666.488530.peg.581	CDS	k99_167487	13208	13083	-2	-	126	hypothetical protein	- none -
fig|6666666.488530.peg.582	CDS	k99_167487	14262	13267	-3	-	996	hypothetical protein	- none -
fig|6666666.488530.peg.583	CDS	k99_167487	14381	14268	-2	-	114	hypothetical protein	- none -
fig|6666666.488530.peg.584	CDS	k99_167487	14890	14597	-1	-	294	hypothetical protein	- none -
fig|6666666.488530.peg.585	CDS	k99_167759	2711	174	-2	-	2538	hypothetical protein	- none -
fig|6666666.488530.peg.586	CDS	k99_167759	2831	3172	2	+	342	hypothetical protein	- none -
fig|6666666.488530.peg.587	CDS	k99_167759	3397	4506	1	+	1110	hypothetical protein	- none -
fig|6666666.488530.peg.588	CDS	k99_167759	4559	6346	2	+	1788	DNA repair protein RecN	DNA repair, bacterial
fig|6666666.488530.peg.589	CDS	k99_167759	6376	9783	1	+	3408	TPR domain protein, putative component of TonB system	Ton and Tol transport systems
fig|6666666.488530.peg.590	CDS	k99_167759	9817	10860	1	+	1044	Undecaprenyl-phosphate alpha-N-acetylglucosaminyl 1-phosphate transferase (EC 2.7.8.33)	- none -
fig|6666666.488530.peg.591	CDS	k99_167759	10941	11255	3	+	315	hypothetical protein	- none -
fig|6666666.488530.peg.592	CDS	k99_167759	11312	11875	2	+	564	hypothetical protein	- none -
fig|6666666.488530.peg.593	CDS	k99_167759	11872	13110	1	+	1239	ABC transporter, permease protein	- none -
fig|6666666.488530.peg.594	CDS	k99_167759	13180	14238	1	+	1059	Chromosome (plasmid) partitioning protein ParB	- none -
fig|6666666.488530.peg.595	CDS	k99_167759	14454	16214	3	+	1761	Phosphomethylpyrimidine synthase ThiC (EC 4.1.99.17)	- none -
fig|6666666.488530.peg.596	CDS	k99_167759	16207	17034	1	+	828	Hydroxyethylthiazole kinase (EC 2.7.1.50)	- none -
fig|6666666.488530.peg.597	CDS	k99_167759	17027	17653	2	+	627	Thiamin-phosphate pyrophosphorylase (EC 2.5.1.3)	- none -
fig|6666666.488530.peg.598	CDS	k99_167759	17667	18185	3	+	519	Substrate-specific component ThiW of predicted thiazole ECF transporter	- none -
fig|6666666.488530.peg.599	CDS	k99_167759	18172	19593	1	+	1422	hypothetical protein	- none -
fig|6666666.488530.peg.600	CDS	k99_167759	19590	20240	3	+	651	hypothetical protein	- none -
fig|6666666.488530.peg.601	CDS	k99_167759	20237	21025	2	+	789	Hydroxymethylpyrimidine phosphate kinase ThiD (EC 2.7.4.7)	- none -
fig|6666666.488530.peg.602	CDS	k99_167759	21546	21022	-3	-	525	hypothetical protein	- none -
fig|6666666.488530.peg.603	CDS	k99_167759	22923	21568	-3	-	1356	L-seryl-tRNA(Sec) selenium transferase (EC 2.9.1.1)	Selenocysteine metabolism
fig|6666666.488530.peg.604	CDS	k99_167759	24711	22936	-3	-	1776	Serine/threonine protein kinase	- none -
fig|6666666.488530.peg.605	CDS	k99_167759	24857	25522	2	+	666	putative two component transcriptional regulator, winged helix family	- none -
fig|6666666.488530.peg.606	CDS	k99_167759	25571	27334	2	+	1764	hypothetical protein	- none -
fig|6666666.488530.peg.607	CDS	k99_167759	27336	28796	3	+	1461	Deoxyribodipyrimidine photolyase (EC 4.1.99.3)	DNA repair, bacterial photolyase; <br>EC699-706
fig|6666666.488530.peg.608	CDS	k99_167759	28805	28924	2	+	120	hypothetical protein	- none -
fig|6666666.488530.peg.609	CDS	k99_16843	35	208	2	+	174	hypothetical protein	- none -
fig|6666666.488530.peg.610	CDS	k99_16843	315	1298	3	+	984	hypothetical protein	- none -
fig|6666666.488530.peg.611	CDS	k99_16843	3473	1392	-2	-	2082	Prolyl endopeptidase (EC 3.4.21.26)	Serine endopeptidase (EC 3.4.21.-)
fig|6666666.488530.peg.612	CDS	k99_16843	3621	3499	-3	-	123	hypothetical protein	- none -
fig|6666666.488530.peg.613	CDS	k99_16843	3717	4241	3	+	525	hypothetical protein	- none -
fig|6666666.488530.peg.614	CDS	k99_16843	4337	4660	2	+	324	hypothetical protein	- none -
fig|6666666.488530.peg.615	CDS	k99_16843	4716	4838	3	+	123	hypothetical protein	- none -
fig|6666666.488530.peg.616	CDS	k99_16843	4823	5770	2	+	948	Ferredoxin, 2Fe-2S	Alanine biosynthesis; <br>Iron-sulfur cluster assembly; <br>Soluble cytochromes and functionally related electron carriers
fig|6666666.488530.peg.617	CDS	k99_16843	5824	5994	1	+	171	hypothetical protein	- none -
fig|6666666.488530.peg.618	CDS	k99_16843	6618	6169	-3	-	450	hypothetical protein	- none -
fig|6666666.488530.peg.619	CDS	k99_16843	6836	6633	-2	-	204	hypothetical protein	- none -
fig|6666666.488530.peg.620	CDS	k99_16843	7968	6943	-3	-	1026	Oxidoreductase, short-chain dehydrogenase/reductase family	- none -
fig|6666666.488530.peg.621	CDS	k99_16843	7967	8158	2	+	192	hypothetical protein	- none -
fig|6666666.488530.peg.622	CDS	k99_16843	9349	8456	-1	-	894	hypothetical protein	- none -
fig|6666666.488530.peg.623	CDS	k99_16843	10158	9376	-3	-	783	Oxidoreductase, short-chain dehydrogenase/reductase family	- none -
fig|6666666.488530.peg.624	CDS	k99_16843	10285	10944	1	+	660	Predicted phosphatases	- none -
fig|6666666.488530.peg.625	CDS	k99_16843	11568	11002	-3	-	567	Intracellular protease	- none -
fig|6666666.488530.peg.626	CDS	k99_16843	11837	11706	-2	-	132	hypothetical protein	- none -
fig|6666666.488530.peg.627	CDS	k99_16843	11852	12232	2	+	381	hypothetical protein	- none -
fig|6666666.488530.peg.628	CDS	k99_16843	12316	12789	1	+	474	hypothetical protein	- none -
fig|6666666.488530.peg.629	CDS	k99_16843	13237	13031	-1	-	207	Cation transport regulator chaB	- none -
fig|6666666.488530.peg.630	CDS	k99_16843	13362	14459	3	+	1098	Hypothetical protein PA2244 (similar to DNA topoisomerase IB, but possibly involved in glycosyl-transfer)	DNA topoisomerases, Type I, ATP-independent
fig|6666666.488530.peg.631	CDS	k99_16843	16353	14434	-3	-	1920	hypothetical protein	- none -
fig|6666666.488530.peg.632	CDS	k99_16843	18694	16445	-1	-	2250	Copper binding protein, plastocyanin/azurin family	Copper transport and blue copper proteins
fig|6666666.488530.peg.633	CDS	k99_16843	19234	20208	1	+	975	hypothetical protein	- none -
fig|6666666.488530.peg.634	CDS	k99_16843	20553	23312	3	+	2760	Valyl-tRNA synthetase (EC 6.1.1.9)	tRNA aminoacylation, Val
fig|6666666.488530.peg.635	CDS	k99_16843	24302	23847	-2	-	456	hypothetical protein	- none -
fig|6666666.488530.peg.636	CDS	k99_16843	24313	24933	1	+	621	Phosphoglycerate mutase (EC 5.4.2.11)	- none -
fig|6666666.488530.peg.637	CDS	k99_16843	25030	25257	1	+	228	hypothetical protein	- none -
fig|6666666.488530.peg.638	CDS	k99_16843	26207	25437	-2	-	771	Histidinol-phosphatase [alternative form] (EC 3.1.3.15)	Histidine Biosynthesis
fig|6666666.488530.peg.639	CDS	k99_16843	29746	26204	-1	-	3543	hypothetical protein	- none -
fig|6666666.488530.peg.640	CDS	k99_16843	29934	30599	3	+	666	hypothetical protein	- none -
fig|6666666.488530.peg.641	CDS	k99_16843	32330	30660	-2	-	1671	hypothetical protein	- none -
fig|6666666.488530.peg.642	CDS	k99_16843	32593	32417	-1	-	177	hypothetical protein	- none -
fig|6666666.488530.peg.643	CDS	k99_16843	33382	33017	-1	-	366	hypothetical protein	- none -
fig|6666666.488530.peg.644	CDS	k99_16843	34342	33698	-1	-	645	DNA-binding response regulator, LuxR family	- none -
fig|6666666.488530.peg.645	CDS	k99_16843	34634	34762	2	+	129	hypothetical protein	- none -
fig|6666666.488530.peg.646	CDS	k99_16843	34772	35959	2	+	1188	Queuine tRNA-ribosyltransferase (EC 2.4.2.29)	- none -
fig|6666666.488530.peg.647	CDS	k99_16843	35943	37379	3	+	1437	hypothetical protein	- none -
fig|6666666.488530.peg.648	CDS	k99_16843	37382	37765	2	+	384	Holo-[acyl-carrier-protein] synthase (EC 2.7.8.7)	- none -
fig|6666666.488530.peg.649	CDS	k99_16843	38584	37817	-1	-	768	Membrane protein	- none -
fig|6666666.488530.peg.650	CDS	k99_16843	39214	38657	-1	-	558	hypothetical protein	- none -
fig|6666666.488530.peg.651	CDS	k99_16843	39874	39338	-1	-	537	Acetyltransferase, GNAT family	- none -
fig|6666666.488530.peg.652	CDS	k99_16843	39943	41064	1	+	1122	hypothetical protein	- none -
fig|6666666.488530.peg.653	CDS	k99_16843	42641	41115	-2	-	1527	beta-glucosidase (EC 3.2.1.21) @ beta-D-fucosidase (EC 3.2.1.38)	- none -
fig|6666666.488530.peg.654	CDS	k99_16843	44101	42935	-1	-	1167	Threonine dehydrogenase and related Zn-dependent dehydrogenases	Threonine degradation
fig|6666666.488530.peg.655	CDS	k99_16843	44672	44148	-2	-	525	hypothetical protein	- none -
fig|6666666.488530.peg.656	CDS	k99_16843	44819	45556	2	+	738	hypothetical protein	- none -
fig|6666666.488530.peg.657	CDS	k99_16843	45573	46037	3	+	465	hypothetical protein	- none -
fig|6666666.488530.peg.658	CDS	k99_16843	46448	46314	-2	-	135	hypothetical protein	- none -
fig|6666666.488530.peg.659	CDS	k99_171451	2069	60	-2	-	2010	hypothetical protein	- none -
fig|6666666.488530.peg.660	CDS	k99_171451	3078	2314	-3	-	765	hypothetical protein	- none -
fig|6666666.488530.peg.661	CDS	k99_171451	4118	3348	-2	-	771	hypothetical protein	- none -
fig|6666666.488530.peg.662	CDS	k99_171451	4993	4142	-1	-	852	HIT family hydrolase	- none -
fig|6666666.488530.peg.663	CDS	k99_171451	6094	5015	-1	-	1080	hypothetical protein	- none -
fig|6666666.488530.peg.664	CDS	k99_171451	6441	6271	-3	-	171	hypothetical protein	- none -
fig|6666666.488530.peg.665	CDS	k99_171451	6560	6432	-2	-	129	hypothetical protein	- none -
fig|6666666.488530.peg.666	CDS	k99_171451	6576	7445	3	+	870	Hydrolase, alpha/beta fold family	- none -
fig|6666666.488530.peg.667	CDS	k99_171451	7547	8464	2	+	918	hypothetical protein	- none -
fig|6666666.488530.peg.668	CDS	k99_171451	8508	8624	3	+	117	hypothetical protein	- none -
fig|6666666.488530.peg.669	CDS	k99_171451	8606	8749	2	+	144	hypothetical protein	- none -
fig|6666666.488530.peg.670	CDS	k99_171451	8863	9381	1	+	519	hypothetical protein	- none -
fig|6666666.488530.peg.671	CDS	k99_171451	9664	9548	-1	-	117	hypothetical protein	- none -
fig|6666666.488530.peg.672	CDS	k99_171451	9697	10242	1	+	546	hypothetical protein	- none -
fig|6666666.488530.peg.673	CDS	k99_171451	13404	10345	-3	-	3060	Excinuclease ABC subunit A	DNA repair, UvrABC system
fig|6666666.488530.peg.674	CDS	k99_171451	14145	17132	3	+	2988	Serine protein kinase (prkA protein), P-loop containing	CBSS-188.1.peg.6720
fig|6666666.488530.peg.675	CDS	k99_171451	17702	18250	2	+	549	hypothetical protein	- none -
fig|6666666.488530.peg.676	CDS	k99_171451	18272	18820	2	+	549	hypothetical protein	- none -
fig|6666666.488530.peg.677	CDS	k99_171451	20608	18950	-1	-	1659	Two-component system sensor histidine kinase	- none -
fig|6666666.488530.peg.678	CDS	k99_171451	20940	21968	3	+	1029	ATP synthase F0 sector subunit a (EC 3.6.3.14)	F0F1-type ATP synthase
fig|6666666.488530.peg.679	CDS	k99_171451	22017	22250	3	+	234	ATP synthase F0 sector subunit c (EC 3.6.3.14)	F0F1-type ATP synthase
fig|6666666.488530.peg.680	CDS	k99_171451	22279	22818	1	+	540	ATP synthase F0 sector subunit b (EC 3.6.3.14)	F0F1-type ATP synthase
fig|6666666.488530.peg.681	CDS	k99_171451	22818	23174	3	+	357	ATP synthase delta chain (EC 3.6.3.14)	F0F1-type ATP synthase
fig|6666666.488530.peg.682	CDS	k99_171451	23245	24801	1	+	1557	ATP synthase alpha chain (EC 3.6.3.14)	F0F1-type ATP synthase
fig|6666666.488530.peg.683	CDS	k99_171451	24867	25751	3	+	885	ATP synthase gamma chain (EC 3.6.3.14)	F0F1-type ATP synthase
fig|6666666.488530.peg.684	CDS	k99_171451	25802	27217	2	+	1416	ATP synthase beta chain (EC 3.6.3.14)	F0F1-type ATP synthase
fig|6666666.488530.peg.685	CDS	k99_171451	27271	27687	1	+	417	ATP synthase epsilon chain (EC 3.6.3.14)	F0F1-type ATP synthase
fig|6666666.488530.peg.686	CDS	k99_171451	27812	27690	-2	-	123	hypothetical protein	- none -
fig|6666666.488530.peg.687	CDS	k99_171451	27843	28856	3	+	1014	MreB-like protein (Mbl protein)	- none -
fig|6666666.488530.peg.688	CDS	k99_171451	28870	29751	1	+	882	hypothetical protein	- none -
fig|6666666.488530.peg.689	CDS	k99_171451	30020	31615	2	+	1596	Phosphoenolpyruvate carboxykinase [ATP] (EC 4.1.1.49)	Pyruvate metabolism I: anaplerotic reactions, PEP
fig|6666666.488530.peg.690	CDS	k99_171451	31803	32522	3	+	720	Mll2788 protein	- none -
fig|6666666.488530.peg.691	CDS	k99_171451	32526	33185	3	+	660	hypothetical protein	- none -
fig|6666666.488530.peg.692	CDS	k99_171451	33486	33364	-3	-	123	hypothetical protein	- none -
fig|6666666.488530.peg.693	CDS	k99_173360	1226	201	-2	-	1026	hypothetical protein	- none -
fig|6666666.488530.peg.694	CDS	k99_173360	1794	1261	-3	-	534	hypothetical protein	- none -
fig|6666666.488530.peg.695	CDS	k99_173360	2113	1778	-1	-	336	Transcriptional regulator, PadR family	CBSS-1352.1.peg.856
fig|6666666.488530.peg.696	CDS	k99_173360	3260	2382	-2	-	879	hypothetical protein	- none -
fig|6666666.488530.peg.697	CDS	k99_173360	3527	3889	2	+	363	hypothetical protein	- none -
fig|6666666.488530.peg.698	CDS	k99_173360	3893	4888	2	+	996	D-galactose 1-dehydrogenase (EC 1.1.1.48)	- none -
fig|6666666.488530.peg.699	CDS	k99_173360	4907	5254	2	+	348	hypothetical protein	- none -
fig|6666666.488530.peg.700	CDS	k99_173360	5273	5848	2	+	576	16S rRNA (guanine(966)-N(2))-methyltransferase (EC 2.1.1.171)	CBSS-266117.6.peg.1260; <br>CBSS-269801.1.peg.1715; <br>RNA methylation
fig|6666666.488530.peg.701	CDS	k99_173360	5845	6345	1	+	501	Phosphopantetheine adenylyltransferase (EC 2.7.7.3)	CBSS-266117.6.peg.1260; <br>CBSS-269801.1.peg.1715; <br>Coenzyme A Biosynthesis
fig|6666666.488530.peg.702	CDS	k99_173360	6342	6833	3	+	492	FIG00814129: Possible chaperone	- none -
fig|6666666.488530.peg.703	CDS	k99_173360	7012	7530	1	+	519	hypothetical protein	- none -
fig|6666666.488530.peg.704	CDS	k99_173360	7552	7743	1	+	192	LSU ribosomal protein L32p @ LSU ribosomal protein L32p, zinc-dependent	Ribosome LSU bacterial
fig|6666666.488530.peg.705	CDS	k99_173360	7855	8844	1	+	990	3-oxoacyl-[acyl-carrier-protein] synthase, KASIII (EC 2.3.1.180)	- none -
fig|6666666.488530.peg.706	CDS	k99_173360	8846	9766	2	+	921	Malonyl CoA-acyl carrier protein transacylase (EC 2.3.1.39)	Fatty Acid Biosynthesis FASII
fig|6666666.488530.peg.707	CDS	k99_173360	9832	10581	1	+	750	Oxidoreductase, short-chain dehydrogenase/reductase family	- none -
fig|6666666.488530.peg.708	CDS	k99_173360	10578	11324	3	+	747	Oxidoreductase, short-chain dehydrogenase/reductase family	- none -
fig|6666666.488530.peg.709	CDS	k99_173360	11493	12248	3	+	756	3-oxoacyl-[acyl-carrier protein] reductase (EC 1.1.1.100), FadG	- none -
fig|6666666.488530.peg.710	CDS	k99_173360	12248	13594	2	+	1347	Biotin carboxylase of acetyl-CoA carboxylase (EC 6.3.4.14)	Fatty Acid Biosynthesis FASII
fig|6666666.488530.peg.711	CDS	k99_173360	13609	13959	1	+	351	Alkaline shock protein	- none -
fig|6666666.488530.peg.712	CDS	k99_173360	13952	14371	2	+	420	Transcription termination protein NusB	Riboflavin synthesis cluster; <br>Transcription factors bacterial
fig|6666666.488530.peg.713	CDS	k99_173360	14397	14639	3	+	243	Acyl carrier protein	Fatty Acid Biosynthesis FASII
fig|6666666.488530.peg.714	CDS	k99_173360	14717	15199	2	+	483	Twin-arginine translocation protein TatB	Twin-arginine translocation system
fig|6666666.488530.peg.715	CDS	k99_173360	15192	15929	3	+	738	Twin-arginine translocation protein TatC	Cluster-based Subsystem Grouping Hypotheticals - perhaps Proteosome Related; <br>Twin-arginine translocation system
fig|6666666.488530.peg.716	CDS	k99_173360	16440	15958	-3	-	483	hypothetical protein	- none -
fig|6666666.488530.peg.717	CDS	k99_173360	16652	17212	2	+	561	hypothetical protein	- none -
fig|6666666.488530.peg.718	CDS	k99_173360	17232	18557	3	+	1326	DNA helicase (Rad25 homolog)	- none -
fig|6666666.488530.peg.719	CDS	k99_173360	18589	20097	1	+	1509	Uncharacterized protein (associated with DNA helicase - Rad25 homolog)	- none -
fig|6666666.488530.peg.720	CDS	k99_173360	20630	20127	-2	-	504	hypothetical protein	- none -
fig|6666666.488530.peg.721	CDS	k99_173360	22915	20627	-1	-	2289	ATP-binding region, ATPase-like	- none -
fig|6666666.488530.peg.722	CDS	k99_173360	23874	22924	-3	-	951	Nucleotide sugar epimerase	- none -
fig|6666666.488530.peg.723	CDS	k99_173360	24156	23971	-3	-	186	hypothetical protein	- none -
fig|6666666.488530.peg.724	CDS	k99_173360	24429	24298	-3	-	132	hypothetical protein	- none -
fig|6666666.488530.peg.725	CDS	k99_179249	2880	1	-3	-	2880	hypothetical protein	- none -
fig|6666666.488530.peg.726	CDS	k99_179249	3048	2932	-3	-	117	hypothetical protein	- none -
fig|6666666.488530.peg.727	CDS	k99_179249	3238	3098	-1	-	141	hypothetical protein	- none -
fig|6666666.488530.peg.728	CDS	k99_179249	4054	3716	-1	-	339	Programmed cell death toxin YdcE	MazEF toxin-antitoxing (programmed cell death) system; <br>Phd-Doc, YdcE-YdcD toxin-antitoxin (programmed cell death) systems
fig|6666666.488530.peg.729	CDS	k99_179249	4290	4054	-3	-	237	Programmed cell death antitoxin YdcD	MazEF toxin-antitoxing (programmed cell death) system; <br>Phd-Doc, YdcE-YdcD toxin-antitoxin (programmed cell death) systems
fig|6666666.488530.peg.730	CDS	k99_179249	4459	5457	1	+	999	Transcriptional regulator, LacI family	- none -
fig|6666666.488530.peg.731	CDS	k99_179249	8453	5556	-2	-	2898	alpha-amylase (EC 3.2.1.1) @ Pullulanase (EC 3.2.1.41)	Maltose and Maltodextrin Utilization
fig|6666666.488530.peg.732	CDS	k99_179249	9867	8596	-3	-	1272	Lipase	- none -
fig|6666666.488530.peg.733	CDS	k99_183369	17	181	2	+	165	hypothetical protein	- none -
fig|6666666.488530.peg.734	CDS	k99_183369	222	335	3	+	114	hypothetical protein	- none -
fig|6666666.488530.peg.735	CDS	k99_183369	944	2113	2	+	1170	Homogentisate 1,2-dioxygenase (EC 1.13.11.5)	Homogentisate pathway of aromatic compound degradation; <br>Pterin carbinolamine dehydratase
fig|6666666.488530.peg.736	CDS	k99_183369	2749	2198	-1	-	552	hypothetical protein	- none -
fig|6666666.488530.peg.737	CDS	k99_183369	2839	3441	1	+	603	Nitrilotriacetate monooxygenase component B (EC 1.14.13.-)	Aromatic Amin Catabolism
fig|6666666.488530.peg.738	CDS	k99_183369	3579	5207	3	+	1629	RsbT co-antagonist protein RsbRA	- none -
fig|6666666.488530.peg.739	CDS	k99_183369	5297	7360	2	+	2064	hypothetical protein	- none -
fig|6666666.488530.peg.740	CDS	k99_183369	7431	8438	3	+	1008	hypothetical protein	- none -
fig|6666666.488530.peg.741	CDS	k99_183369	8422	9627	1	+	1206	hypothetical protein	- none -
fig|6666666.488530.peg.742	CDS	k99_183369	10155	9763	-3	-	393	hypothetical protein	- none -
fig|6666666.488530.peg.743	CDS	k99_183369	11462	10176	-2	-	1287	Oxygen-independent coproporphyrinogen-III oxidase-like protein YggW	- none -
fig|6666666.488530.peg.744	CDS	k99_183369	11491	12072	1	+	582	hypothetical protein	- none -
fig|6666666.488530.peg.745	CDS	k99_183369	12168	14945	3	+	2778	hypothetical protein	- none -
fig|6666666.488530.peg.746	CDS	k99_184101	520	227	-1	-	294	hypothetical protein	- none -
fig|6666666.488530.peg.747	CDS	k99_184101	1608	592	-3	-	1017	hypothetical protein	- none -
fig|6666666.488530.peg.748	CDS	k99_184101	3544	1661	-1	-	1884	DNA mismatch repair protein MutL	DNA repair, bacterial MutL-MutS system
fig|6666666.488530.peg.749	CDS	k99_184101	3583	3717	1	+	135	hypothetical protein	- none -
fig|6666666.488530.peg.750	CDS	k99_184101	4042	3776	-1	-	267	hypothetical protein	- none -
fig|6666666.488530.peg.751	CDS	k99_184101	4521	4222	-3	-	300	hypothetical protein	- none -
fig|6666666.488530.peg.752	CDS	k99_184101	5829	5014	-3	-	816	hypothetical protein	- none -
fig|6666666.488530.peg.753	CDS	k99_184101	6773	5844	-2	-	930	hypothetical protein	- none -
fig|6666666.488530.peg.754	CDS	k99_184101	8815	6785	-1	-	2031	hypothetical protein	- none -
fig|6666666.488530.peg.755	CDS	k99_184101	10101	8812	-3	-	1290	hypothetical protein	- none -
fig|6666666.488530.peg.756	CDS	k99_184101	11252	10098	-2	-	1155	hypothetical protein	- none -
fig|6666666.488530.peg.757	CDS	k99_184101	12109	11249	-1	-	861	hypothetical protein	- none -
fig|6666666.488530.peg.758	CDS	k99_184101	12605	12120	-2	-	486	hypothetical protein	- none -
fig|6666666.488530.peg.759	CDS	k99_184101	13129	12605	-1	-	525	hypothetical protein	- none -
fig|6666666.488530.peg.760	CDS	k99_184101	13369	13902	1	+	534	hypothetical protein	- none -
fig|6666666.488530.peg.761	CDS	k99_184101	14108	14464	2	+	357	NADH ubiquinone oxidoreductase chain A (EC 1.6.5.3)	NADH ubiquinone oxidoreductase; <br>Respiratory Complex I
fig|6666666.488530.peg.762	CDS	k99_184101	14455	15009	1	+	555	NADH-ubiquinone oxidoreductase chain B (EC 1.6.5.3)	NADH ubiquinone oxidoreductase; <br>Respiratory Complex I
fig|6666666.488530.peg.763	CDS	k99_184101	15022	15537	1	+	516	NADH-ubiquinone oxidoreductase chain C (EC 1.6.5.3)	NADH ubiquinone oxidoreductase; <br>Respiratory Complex I
fig|6666666.488530.peg.764	CDS	k99_184101	15543	16808	3	+	1266	NADH-ubiquinone oxidoreductase chain D (EC 1.6.5.3)	NADH ubiquinone oxidoreductase; <br>Respiratory Complex I
fig|6666666.488530.peg.765	CDS	k99_184101	16871	17389	2	+	519	NADH-ubiquinone oxidoreductase chain E (EC 1.6.5.3)	NADH ubiquinone oxidoreductase; <br>Respiratory Complex I
fig|6666666.488530.peg.766	CDS	k99_184101	17469	18728	3	+	1260	NADH-ubiquinone oxidoreductase chain F (EC 1.6.5.3)	NADH ubiquinone oxidoreductase; <br>Respiratory Complex I
fig|6666666.488530.peg.767	CDS	k99_184101	18779	21535	2	+	2757	NADH-ubiquinone oxidoreductase chain G (EC 1.6.5.3)	NADH ubiquinone oxidoreductase; <br>Respiratory Complex I
fig|6666666.488530.peg.768	CDS	k99_184101	21537	22613	3	+	1077	NADH-ubiquinone oxidoreductase chain H (EC 1.6.5.3)	NADH ubiquinone oxidoreductase; <br>Respiratory Complex I
fig|6666666.488530.peg.769	CDS	k99_184101	22693	23544	1	+	852	DNA modification methyltransferase (EC 2.1.1.-)	- none -
fig|6666666.488530.peg.770	CDS	k99_184101	23555	25120	2	+	1566	Beta/alpha-amylase precursor [Includes: Beta-amylase (EC 3.2.1.2); Alpha-amylase (EC 3.2.1.1)]	- none -
fig|6666666.488530.peg.771	CDS	k99_184101	25809	25195	-3	-	615	hypothetical protein	- none -
fig|6666666.488530.peg.772	CDS	k99_184101	26375	25809	-2	-	567	hypothetical protein	- none -
fig|6666666.488530.peg.773	CDS	k99_184101	27246	26386	-3	-	861	Endonuclease IV (EC 3.1.21.2)	DNA repair, bacterial
fig|6666666.488530.peg.774	CDS	k99_184101	27691	27278	-1	-	414	hypothetical protein	- none -
fig|6666666.488530.peg.775	CDS	k99_184101	27690	27836	3	+	147	hypothetical protein	- none -
fig|6666666.488530.peg.776	CDS	k99_185707	668	432	-2	-	237	hypothetical protein	- none -
fig|6666666.488530.peg.777	CDS	k99_185707	886	3669	1	+	2784	DinG family ATP-dependent helicase YoaA	DNA repair, bacterial DinG and relatives
fig|6666666.488530.peg.778	CDS	k99_185707	3908	4999	2	+	1092	Peptidyl-prolyl cis-trans isomerase PpiA precursor (EC 5.2.1.8)	Peptidyl-prolyl cis-trans isomerase
fig|6666666.488530.peg.779	CDS	k99_185707	5337	5086	-3	-	252	hypothetical protein	- none -
fig|6666666.488530.peg.780	CDS	k99_185707	6840	5350	-3	-	1491	Glutamyl-tRNA synthetase (EC 6.1.1.17) @ Glutamyl-tRNA(Gln) synthetase (EC 6.1.1.24)	tRNA aminoacylation, Glu and Gln; <br>tRNA aminoacylation, Glu and Gln
fig|6666666.488530.peg.781	CDS	k99_185707	7313	7029	-2	-	285	hypothetical protein	- none -
fig|6666666.488530.peg.782	CDS	k99_185707	7888	8619	1	+	732	hypothetical protein	- none -
fig|6666666.488530.peg.783	CDS	k99_185707	10276	8795	-1	-	1482	hypothetical protein	- none -
fig|6666666.488530.peg.784	CDS	k99_185707	10614	10393	-3	-	222	Flp pilus assembly protein, pilin Flp	Widespread colonization island
fig|6666666.488530.peg.785	CDS	k99_185707	10805	11116	2	+	312	hypothetical protein	- none -
fig|6666666.488530.peg.786	CDS	k99_185707	11199	12725	3	+	1527	Adenylate cyclase (EC 4.6.1.1)	cAMP signaling in bacteria
fig|6666666.488530.peg.787	CDS	k99_185707	13203	12718	-3	-	486	hypothetical protein	- none -
fig|6666666.488530.peg.788	CDS	k99_185707	13787	13215	-2	-	573	hypothetical protein	- none -
fig|6666666.488530.peg.789	CDS	k99_185707	13939	13775	-1	-	165	hypothetical protein	- none -
fig|6666666.488530.peg.790	CDS	k99_186021	151	23	-1	-	129	hypothetical protein	- none -
fig|6666666.488530.peg.791	CDS	k99_186021	1488	280	-3	-	1209	SAM-dependent methyltransferase	- none -
fig|6666666.488530.peg.792	CDS	k99_186021	1612	1496	-1	-	117	hypothetical protein	- none -
fig|6666666.488530.peg.793	CDS	k99_186021	1855	1712	-1	-	144	hypothetical protein	- none -
fig|6666666.488530.peg.794	CDS	k99_186021	2613	2068	-3	-	546	hypothetical protein	- none -
fig|6666666.488530.peg.795	CDS	k99_186021	5674	2675	-1	-	3000	hypothetical protein	- none -
fig|6666666.488530.peg.796	CDS	k99_186021	5935	5807	-1	-	129	hypothetical protein	- none -
fig|6666666.488530.peg.797	CDS	k99_186021	5954	6307	2	+	354	hypothetical protein	- none -
fig|6666666.488530.peg.798	CDS	k99_186021	6519	6728	3	+	210	hypothetical protein	- none -
fig|6666666.488530.peg.799	CDS	k99_189399	2076	184	-3	-	1893	Membrane proteins related to metalloendopeptidases	- none -
fig|6666666.488530.peg.800	CDS	k99_189399	2280	2849	3	+	570	Nitroreductase family protein	- none -
fig|6666666.488530.peg.801	CDS	k99_189399	3048	2920	-3	-	129	hypothetical protein	- none -
fig|6666666.488530.peg.802	CDS	k99_189399	3382	3104	-1	-	279	hypothetical protein	- none -
fig|6666666.488530.peg.803	CDS	k99_189399	3861	3451	-3	-	411	Cytidine deaminase (EC 3.5.4.5)	pyrimidine conversions
fig|6666666.488530.peg.804	CDS	k99_189399	5149	3854	-1	-	1296	Hemolysins and related proteins containing CBS domains	- none -
fig|6666666.488530.peg.805	CDS	k99_189399	6420	5482	-3	-	939	Ribose-phosphate pyrophosphokinase (EC 2.7.6.1)	De Novo Purine Biosynthesis
fig|6666666.488530.peg.806	CDS	k99_189399	7850	6447	-2	-	1404	N-acetylglucosamine-1-phosphate uridyltransferase (EC 2.7.7.23) / Glucosamine-1-phosphate N-acetyltransferase (EC 2.3.1.157)	UDP-N-acetylmuramate from Fructose-6-phosphate Biosynthesis; <br>UDP-N-acetylmuramate from Fructose-6-phosphate Biosynthesis
fig|6666666.488530.peg.807	CDS	k99_189399	8666	8076	-2	-	591	hypothetical protein	- none -
fig|6666666.488530.peg.808	CDS	k99_189399	8675	8815	2	+	141	hypothetical protein	- none -
fig|6666666.488530.peg.809	CDS	k99_189399	8897	8817	-2	-	81	hypothetical protein	- none -
fig|6666666.488530.peg.810	CDS	k99_190727	1	84	1	+	84	hypothetical protein	- none -
fig|6666666.488530.peg.811	CDS	k99_190727	95	955	2	+	861	hypothetical protein	- none -
fig|6666666.488530.peg.812	CDS	k99_190727	983	1606	2	+	624	Uracil phosphoribosyltransferase (EC 2.4.2.9)	pyrimidine conversions
fig|6666666.488530.peg.813	CDS	k99_190727	1818	1624	-3	-	195	hypothetical protein	- none -
fig|6666666.488530.peg.814	CDS	k99_190727	2893	1988	-1	-	906	Oxidoreductase	- none -
fig|6666666.488530.peg.815	CDS	k99_190727	3961	2972	-1	-	990	Phytoene synthase (EC 2.5.1.32)	Protein deglycation
fig|6666666.488530.peg.816	CDS	k99_190727	4950	4045	-3	-	906	Transcriptional regulator, MerR family	Cobalt-zinc-cadmium resistance
fig|6666666.488530.peg.817	CDS	k99_190727	5514	4984	-3	-	531	hypothetical protein	- none -
fig|6666666.488530.peg.818	CDS	k99_190727	6362	5529	-2	-	834	Methyltransferase type 11	- none -
fig|6666666.488530.peg.819	CDS	k99_190727	7348	6359	-1	-	990	Response regulator c-di-GMP phosphodiesterase, RpfG family	- none -
fig|6666666.488530.peg.820	CDS	k99_190727	7753	7385	-1	-	369	hypothetical protein	- none -
fig|6666666.488530.peg.821	CDS	k99_190727	8082	7759	-3	-	324	hypothetical protein	- none -
fig|6666666.488530.peg.822	CDS	k99_190727	8359	8102	-1	-	258	hypothetical protein	- none -
fig|6666666.488530.peg.823	CDS	k99_190727	8387	8542	2	+	156	hypothetical protein	- none -
fig|6666666.488530.peg.824	CDS	k99_190727	8986	8579	-1	-	408	hypothetical protein	- none -
fig|6666666.488530.peg.825	CDS	k99_190727	9483	9046	-3	-	438	probable iron binding protein from the HesB_IscA_SufA family	Iron-sulfur cluster assembly
fig|6666666.488530.peg.826	CDS	k99_190727	9850	10809	1	+	960	hypothetical protein	- none -
fig|6666666.488530.peg.827	CDS	k99_190727	10823	11926	2	+	1104	Maltodextrin ABC transporter, ATP-binding protein MsmX	- none -
fig|6666666.488530.peg.828	CDS	k99_190727	12026	12745	2	+	720	Uncharacterized Nudix hydrolase NudL	- none -
fig|6666666.488530.peg.829	CDS	k99_190727	13359	12820	-3	-	540	hypothetical protein	- none -
fig|6666666.488530.peg.830	CDS	k99_190727	15718	13364	-1	-	2355	Alpha-glucosidase (EC 3.2.1.20)	Maltose and Maltodextrin Utilization
fig|6666666.488530.peg.831	CDS	k99_190727	15858	15730	-3	-	129	hypothetical protein	- none -
fig|6666666.488530.peg.832	CDS	k99_190754	2	82	2	+	81	hypothetical protein	- none -
fig|6666666.488530.peg.833	CDS	k99_190754	138	1592	3	+	1455	hypothetical protein	- none -
fig|6666666.488530.peg.834	CDS	k99_190754	1729	2643	1	+	915	DNA-cytosine methyltransferase (EC 2.1.1.37)	DNA repair, bacterial
fig|6666666.488530.peg.835	CDS	k99_190754	2699	2896	2	+	198	Modification methylase NgoFVII	- none -
fig|6666666.488530.peg.836	CDS	k99_190754	3229	3507	1	+	279	Plasmid encoded restriction endonuclease Per	- none -
fig|6666666.488530.peg.837	CDS	k99_190754	4552	3521	-1	-	1032	Two-component transcriptional response regulator, LuxR family / Two-component system receiver domain, CheY family	- none -
fig|6666666.488530.peg.838	CDS	k99_190754	4889	6037	2	+	1149	ABC transporter, substrate-binding protein (cluster 2, ribose/xylose/arabinose/galactose)	- none -
fig|6666666.488530.peg.839	CDS	k99_190754	6094	6876	1	+	783	D-xylose ABC transporter, ATP-binding protein XylG	- none -
fig|6666666.488530.peg.840	CDS	k99_190754	6873	8114	3	+	1242	D-xylose ABC transporter, permease protein XylH	- none -
fig|6666666.488530.peg.841	CDS	k99_190754	8118	9710	3	+	1593	ABC transporter, ATP-binding protein (cluster 2, ribose/xylose/arabinose/galactose) / ABC transporter, ATP-binding protein (cluster 2, ribose/xylose/arabinose/galactose)	- none -
fig|6666666.488530.peg.842	CDS	k99_190754	9901	9707	-1	-	195	hypothetical protein	- none -
fig|6666666.488530.peg.843	CDS	k99_190754	10071	9928	-3	-	144	hypothetical protein	- none -
fig|6666666.488530.peg.844	CDS	k99_190754	10542	10147	-3	-	396	hypothetical protein	- none -
fig|6666666.488530.peg.845	CDS	k99_190754	10993	10601	-1	-	393	hypothetical protein	- none -
fig|6666666.488530.peg.846	CDS	k99_190754	11418	11098	-3	-	321	hypothetical protein	- none -
fig|6666666.488530.peg.847	CDS	k99_190754	12159	11620	-3	-	540	hypothetical protein	- none -
fig|6666666.488530.peg.848	CDS	k99_190754	12489	15062	3	+	2574	hypothetical protein	- none -
fig|6666666.488530.peg.849	CDS	k99_190754	15197	16036	2	+	840	RsbT co-antagonist protein RsbRA	- none -
fig|6666666.488530.peg.850	CDS	k99_190754	16270	16407	1	+	138	hypothetical protein	- none -
fig|6666666.488530.peg.851	CDS	k99_190754	19079	16404	-2	-	2676	hypothetical protein	- none -
fig|6666666.488530.peg.852	CDS	k99_190754	20133	19087	-3	-	1047	hypothetical protein	- none -
fig|6666666.488530.peg.853	CDS	k99_190754	20930	20130	-2	-	801	hypothetical protein	- none -
fig|6666666.488530.peg.854	CDS	k99_190754	21799	20927	-1	-	873	ABC transporter, permease protein 1 (cluster 1, maltose/g3p/polyamine/iron)	- none -
fig|6666666.488530.peg.855	CDS	k99_190754	23236	21860	-1	-	1377	ABC transporter, substrate-binding protein YnjB	- none -
fig|6666666.488530.peg.856	CDS	k99_190754	24034	23306	-1	-	729	hypothetical protein	- none -
fig|6666666.488530.peg.857	CDS	k99_190754	24704	24084	-2	-	621	hypothetical protein	- none -
fig|6666666.488530.peg.858	CDS	k99_190754	25068	26012	3	+	945	Peptide chain release factor 2	Programmed frameshift; <br>Translation termination factors bacterial
fig|6666666.488530.peg.859	CDS	k99_190754	26029	27351	1	+	1323	TPR domain protein	- none -
fig|6666666.488530.peg.860	CDS	k99_190754	27700	27428	-1	-	273	hypothetical protein	- none -
fig|6666666.488530.peg.861	CDS	k99_190754	27809	27726	-2	-	84	hypothetical protein	- none -
fig|6666666.488530.peg.862	CDS	k99_190922	1	87	1	+	87	hypothetical protein	- none -
fig|6666666.488530.peg.863	CDS	k99_190922	1567	89	-1	-	1479	hypothetical protein	- none -
fig|6666666.488530.peg.864	CDS	k99_190922	3672	1564	-3	-	2109	hypothetical protein	- none -
fig|6666666.488530.peg.865	CDS	k99_190922	5542	3659	-1	-	1884	serine/threonine protein kinase	- none -
fig|6666666.488530.peg.866	CDS	k99_190922	5838	5599	-3	-	240	hypothetical protein	- none -
fig|6666666.488530.peg.867	CDS	k99_191950	2	82	2	+	81	hypothetical protein	- none -
fig|6666666.488530.peg.868	CDS	k99_191950	110	1345	2	+	1236	hypothetical protein	- none -
fig|6666666.488530.peg.869	CDS	k99_191950	1482	2105	3	+	624	Transcriptional regulator, AcrR family	- none -
fig|6666666.488530.peg.870	CDS	k99_191950	2092	2931	1	+	840	Efflux ABC transporter, ATP-binding protein	- none -
fig|6666666.488530.peg.871	CDS	k99_191950	2937	3671	3	+	735	Efflux ABC transporter, permease protein	- none -
fig|6666666.488530.peg.872	CDS	k99_191950	3985	3716	-1	-	270	hypothetical protein	- none -
fig|6666666.488530.peg.873	CDS	k99_191950	4209	4433	3	+	225	hypothetical protein	- none -
fig|6666666.488530.peg.874	CDS	k99_191950	4453	4680	1	+	228	hypothetical protein	- none -
fig|6666666.488530.peg.875	CDS	k99_191950	4791	5234	3	+	444	Putative iron-sulfur cluster assembly scaffold protein for SUF system, SufE2	Iron-sulfur cluster assembly
fig|6666666.488530.peg.876	CDS	k99_191950	5247	5582	3	+	336	PaaD-like protein (DUF59) involved in Fe-S cluster assembly	Iron-sulfur cluster assembly
fig|6666666.488530.peg.877	CDS	k99_191950	6019	5579	-1	-	441	hypothetical protein	- none -
fig|6666666.488530.peg.878	CDS	k99_191950	6286	6414	1	+	129	hypothetical protein	- none -
fig|6666666.488530.peg.879	CDS	k99_191950	6544	6702	1	+	159	hypothetical protein	- none -
fig|6666666.488530.peg.880	CDS	k99_191950	6699	8558	3	+	1860	hypothetical protein	- none -
fig|6666666.488530.peg.881	CDS	k99_191950	8616	9611	3	+	996	hypothetical protein	- none -
fig|6666666.488530.peg.882	CDS	k99_191950	9611	10399	2	+	789	hypothetical protein	- none -
fig|6666666.488530.peg.883	CDS	k99_191950	10396	11460	1	+	1065	tRNA-dependent lipid II--amino acid ligase	tRNA-dependent amino acid transfers
fig|6666666.488530.peg.884	CDS	k99_191950	11464	13002	1	+	1539	UDP-N-acetylmuramoyl-dipeptide--L-ornithine ligase	- none -
fig|6666666.488530.peg.885	CDS	k99_191950	13598	12984	-2	-	615	hypothetical protein	- none -
fig|6666666.488530.peg.886	CDS	k99_191950	13827	13672	-3	-	156	Flp pilus assembly protein, pilin Flp	Widespread colonization island
fig|6666666.488530.peg.887	CDS	k99_191950	14993	13932	-2	-	1062	Two-component system sensor histidine kinase	- none -
fig|6666666.488530.peg.888	CDS	k99_191950	16262	15033	-2	-	1230	3-oxoacyl-[acyl-carrier-protein] synthase, KASII (EC 2.3.1.179)	- none -
fig|6666666.488530.peg.889	CDS	k99_191950	16342	17190	1	+	849	UPF0759 protein YecE	- none -
fig|6666666.488530.peg.890	CDS	k99_191950	18015	19748	3	+	1734	Alkaline serine protease, subtilase family (EC 3.4.21.-)	- none -
fig|6666666.488530.peg.891	CDS	k99_191950	19919	20515	2	+	597	hypothetical protein	- none -
fig|6666666.488530.peg.892	CDS	k99_191950	21102	20512	-3	-	591	Holliday junction ATP-dependent DNA helicase RuvA (EC 3.6.4.12)	- none -
fig|6666666.488530.peg.893	CDS	k99_191950	21324	21106	-3	-	219	hypothetical protein	- none -
fig|6666666.488530.peg.894	CDS	k99_191950	21409	22560	1	+	1152	hypothetical protein	- none -
fig|6666666.488530.peg.895	CDS	k99_191950	22734	22901	3	+	168	hypothetical protein	- none -
fig|6666666.488530.peg.896	CDS	k99_192615	2	82	2	+	81	hypothetical protein	- none -
fig|6666666.488530.peg.897	CDS	k99_192615	284	3886	2	+	3603	hypothetical protein	- none -
fig|6666666.488530.peg.898	CDS	k99_192615	4423	9285	1	+	4863	Serine protease, subtilase family	- none -
fig|6666666.488530.peg.899	CDS	k99_192615	9358	9747	1	+	390	Fluoride ion transporter CrcB	- none -
fig|6666666.488530.peg.900	CDS	k99_192615	9755	12310	2	+	2556	hypothetical protein	- none -
fig|6666666.488530.peg.901	CDS	k99_192615	12307	13080	1	+	774	Oxidoreductase, short-chain dehydrogenase/reductase family	- none -
fig|6666666.488530.peg.902	CDS	k99_193773	3	86	3	+	84	hypothetical protein	- none -
fig|6666666.488530.peg.903	CDS	k99_193773	111	563	3	+	453	hypothetical protein	- none -
fig|6666666.488530.peg.904	CDS	k99_193773	832	1056	1	+	225	hypothetical protein	- none -
fig|6666666.488530.peg.905	CDS	k99_193773	2864	1077	-2	-	1788	5&#39;-nucleotidase (EC 3.1.3.5)	Purine conversions; <br>pyrimidine conversions
fig|6666666.488530.peg.906	CDS	k99_193773	3130	5277	1	+	2148	GGDEF domain protein	- none -
fig|6666666.488530.peg.907	CDS	k99_193773	5327	6088	2	+	762	Glutamine amidotransferase, class I	- none -
fig|6666666.488530.peg.908	CDS	k99_193773	6085	6933	1	+	849	Glutamate racemase (EC 5.1.1.3)	Glutamine, Glutamate, Aspartate and Asparagine Biosynthesis
fig|6666666.488530.peg.909	CDS	k99_193773	6994	8361	1	+	1368	hypothetical protein	- none -
fig|6666666.488530.peg.910	CDS	k99_193773	8440	10113	1	+	1674	Serine/threonine phosphatase	- none -
fig|6666666.488530.peg.911	CDS	k99_193773	10132	11382	1	+	1251	hypothetical protein	- none -
fig|6666666.488530.peg.912	CDS	k99_193773	11436	12698	3	+	1263	hypothetical protein	- none -
fig|6666666.488530.peg.913	CDS	k99_193773	15650	12777	-2	-	2874	hypothetical protein	- none -
fig|6666666.488530.peg.914	CDS	k99_193773	15893	16072	2	+	180	hypothetical protein	- none -
fig|6666666.488530.peg.915	CDS	k99_193773	16151	17125	2	+	975	hypothetical protein	- none -
fig|6666666.488530.peg.916	CDS	k99_193773	17262	17600	3	+	339	hypothetical protein	- none -
fig|6666666.488530.peg.917	CDS	k99_193773	17848	18432	1	+	585	Lysine decarboxylase family	- none -
fig|6666666.488530.peg.918	CDS	k99_193773	18661	18536	-1	-	126	hypothetical protein	- none -
fig|6666666.488530.peg.919	CDS	k99_193773	18715	18948	1	+	234	hypothetical protein	- none -
fig|6666666.488530.peg.920	CDS	k99_193773	19032	20186	3	+	1155	3-ketoacyl-CoA thiolase (EC 2.3.1.16) @ Acetyl-CoA acetyltransferase (EC 2.3.1.9)	Acetyl-CoA fermentation to Butyrate; <br>Butanol Biosynthesis; <br>Butyrate metabolism cluster; <br>Fatty acid metabolism cluster; <br>Isoleucine degradation; <br>Isoprenoid Biosynthesis; <br>Polyhydroxybutyrate metabolism; <br>Polyhydroxybutyrate metabolism
fig|6666666.488530.peg.921	CDS	k99_193773	20478	21245	3	+	768	3-hydroxyacyl-CoA dehydrogenase	- none -
fig|6666666.488530.peg.922	CDS	k99_193773	21242	22114	2	+	873	Alpha-methylacyl-CoA racemase (EC 5.1.99.4)	- none -
fig|6666666.488530.peg.923	CDS	k99_193773	24614	22170	-2	-	2445	hypothetical protein	- none -
fig|6666666.488530.peg.924	CDS	k99_193773	25906	24971	-1	-	936	hypothetical protein	- none -
fig|6666666.488530.peg.925	CDS	k99_193773	26329	25910	-1	-	420	hypothetical protein	- none -
fig|6666666.488530.peg.926	CDS	k99_193773	26443	27123	1	+	681	hypothetical protein	- none -
fig|6666666.488530.peg.927	CDS	k99_193773	27580	27218	-1	-	363	hypothetical protein	- none -
fig|6666666.488530.peg.928	CDS	k99_193773	28156	27776	-1	-	381	hypothetical protein	- none -
fig|6666666.488530.peg.929	CDS	k99_193773	29118	28291	-3	-	828	hypothetical protein	- none -
fig|6666666.488530.peg.930	CDS	k99_193773	29243	29398	2	+	156	hypothetical protein	- none -
fig|6666666.488530.peg.931	CDS	k99_193773	29612	29532	-2	-	81	hypothetical protein	- none -
fig|6666666.488530.peg.932	CDS	k99_19468	55	354	1	+	300	hypothetical protein	- none -
fig|6666666.488530.peg.933	CDS	k99_19468	625	747	1	+	123	hypothetical protein	- none -
fig|6666666.488530.peg.934	CDS	k99_19468	1789	845	-1	-	945	hypothetical protein	- none -
fig|6666666.488530.peg.935	CDS	k99_19468	2389	1997	-1	-	393	hypothetical protein	- none -
fig|6666666.488530.peg.936	CDS	k99_19468	3713	2517	-2	-	1197	Sulfide:quinone oxidoreductase, Type I	- none -
fig|6666666.488530.peg.937	CDS	k99_19468	3895	4449	1	+	555	hypothetical protein	- none -
fig|6666666.488530.peg.938	CDS	k99_19468	4748	6280	2	+	1533	hypothetical protein	- none -
fig|6666666.488530.peg.939	CDS	k99_19468	6366	6845	3	+	480	hypothetical protein	- none -
fig|6666666.488530.peg.940	CDS	k99_19468	6910	8115	1	+	1206	hypothetical protein	- none -
fig|6666666.488530.peg.941	CDS	k99_19468	10417	8201	-1	-	2217	Bacteriocin/lantibiotic efflux ABC transporter, permease/ATP-binding protein	- none -
fig|6666666.488530.peg.942	CDS	k99_19468	10635	10426	-3	-	210	hypothetical protein	- none -
fig|6666666.488530.peg.943	CDS	k99_19468	10920	11135	3	+	216	hypothetical protein	- none -
fig|6666666.488530.peg.944	CDS	k99_19468	11306	14041	2	+	2736	hypothetical protein	- none -
fig|6666666.488530.peg.945	CDS	k99_19468	14116	15975	1	+	1860	hypothetical protein	- none -
fig|6666666.488530.peg.946	CDS	k99_19468	16499	15948	-2	-	552	hypothetical protein	- none -
fig|6666666.488530.peg.947	CDS	k99_19468	16723	19551	1	+	2829	hypothetical protein	- none -
fig|6666666.488530.peg.948	CDS	k99_19468	19727	19900	2	+	174	hypothetical protein	- none -
fig|6666666.488530.peg.949	CDS	k99_19468	23114	19962	-2	-	3153	Lanthionine biosynthesis protein LanM	Lanthionine Synthetases
fig|6666666.488530.peg.950	CDS	k99_19468	23451	23176	-3	-	276	hypothetical protein	- none -
fig|6666666.488530.peg.951	CDS	k99_19468	24161	23697	-2	-	465	hypothetical protein	- none -
fig|6666666.488530.peg.952	CDS	k99_19468	25117	24260	-1	-	858	hypothetical protein	- none -
fig|6666666.488530.peg.953	CDS	k99_19468	25200	25379	3	+	180	hypothetical protein	- none -
fig|6666666.488530.peg.954	CDS	k99_195540	23	262	2	+	240	hypothetical protein	- none -
fig|6666666.488530.peg.955	CDS	k99_195540	324	461	3	+	138	hypothetical protein	- none -
fig|6666666.488530.peg.956	CDS	k99_195540	1889	468	-2	-	1422	6-phosphogluconate dehydrogenase, decarboxylating (EC 1.1.1.44)	- none -
fig|6666666.488530.peg.957	CDS	k99_195540	2020	2757	1	+	738	hypothetical protein	- none -
fig|6666666.488530.peg.958	CDS	k99_195540	2754	3563	3	+	810	Putative lipase/esterase	- none -
fig|6666666.488530.peg.959	CDS	k99_195540	4625	3765	-2	-	861	hypothetical protein	- none -
fig|6666666.488530.peg.960	CDS	k99_195540	4761	6425	3	+	1665	Urocanate hydratase (EC 4.2.1.49)	Histidine Degradation
fig|6666666.488530.peg.961	CDS	k99_195540	6799	7854	1	+	1056	hypothetical protein	- none -
fig|6666666.488530.peg.962	CDS	k99_195540	9598	7880	-1	-	1719	Peptidoglycan lipid II flippase MurJ	- none -
fig|6666666.488530.peg.963	CDS	k99_195540	9702	9989	3	+	288	SSU ribosomal protein S20p	Ribosome SSU bacterial
fig|6666666.488530.peg.964	CDS	k99_195540	10904	10116	-2	-	789	hypothetical protein	- none -
fig|6666666.488530.peg.965	CDS	k99_195540	11243	11719	2	+	477	hypothetical protein	- none -
fig|6666666.488530.peg.966	CDS	k99_195540	11733	14216	3	+	2484	ATP-dependent protease La (EC 3.4.21.53) Type I	Proteolysis in bacteria, ATP-dependent
fig|6666666.488530.peg.967	CDS	k99_195540	16767	14599	-3	-	2169	hypothetical protein	- none -
fig|6666666.488530.peg.968	CDS	k99_195540	18454	16787	-1	-	1668	Serine/threonine protein kinase PrkC, regulator of stationary phase	- none -
fig|6666666.488530.peg.969	CDS	k99_195540	20229	18451	-3	-	1779	hypothetical protein	- none -
fig|6666666.488530.peg.970	CDS	k99_195540	20827	20345	-1	-	483	hypothetical protein	- none -
fig|6666666.488530.peg.971	CDS	k99_195540	20915	21475	2	+	561	hypothetical protein	- none -
fig|6666666.488530.peg.972	CDS	k99_195540	22232	21528	-2	-	705	hypothetical protein	- none -
fig|6666666.488530.peg.973	CDS	k99_195540	22345	23544	1	+	1200	Tryptophan synthase beta chain (EC 4.2.1.20)	Auxin biosynthesis; <br>Chorismate: Intermediate for synthesis of Tryptophan, PAPA antibiotics, PABA, 3-hydroxyanthranilate and more.; <br>Tryptophan synthesis
fig|6666666.488530.peg.974	CDS	k99_195540	23620	24081	1	+	462	Ribonucleotide reductase transcriptional regulator NrdR	Ribonucleotide reduction
fig|6666666.488530.peg.975	CDS	k99_195540	24101	25012	2	+	912	hypothetical protein	- none -
fig|6666666.488530.peg.976	CDS	k99_195540	28742	25089	-2	-	3654	hypothetical protein	- none -
fig|6666666.488530.peg.977	CDS	k99_195540	29296	28859	-1	-	438	hypothetical protein	- none -
fig|6666666.488530.peg.978	CDS	k99_195540	29526	30281	3	+	756	Polyhydroxyalkanoate granule-associated protein PhaF	Polyhydroxybutyrate metabolism
fig|6666666.488530.peg.979	CDS	k99_195540	30365	30760	2	+	396	polyhydroxyalkanoate granule-associated protein PhaI	Polyhydroxybutyrate metabolism
fig|6666666.488530.peg.980	CDS	k99_195540	31822	30827	-1	-	996	hypothetical protein	- none -
fig|6666666.488530.peg.981	CDS	k99_195540	32131	33411	1	+	1281	O-acetylhomoserine sulfhydrylase (EC 2.5.1.49) @ O-succinylhomoserine sulfhydrylase (EC 2.5.1.48)	Methionine Biosynthesis; <br>Methionine Biosynthesis
fig|6666666.488530.peg.982	CDS	k99_195540	33577	34761	1	+	1185	Homoserine O-acetyltransferase (EC 2.3.1.31)	Methionine Biosynthesis
fig|6666666.488530.peg.983	CDS	k99_195540	35609	34800	-2	-	810	hypothetical protein	- none -
fig|6666666.488530.peg.984	CDS	k99_195540	36241	35666	-1	-	576	gliding motility protein MglA	- none -
fig|6666666.488530.peg.985	CDS	k99_195540	36808	36314	-1	-	495	gliding motility protein MglA	- none -
fig|6666666.488530.peg.986	CDS	k99_195540	37270	36905	-1	-	366	Uncharacterized protein MJ0714	- none -
fig|6666666.488530.peg.987	CDS	k99_195540	37632	37267	-3	-	366	hypothetical protein	- none -
fig|6666666.488530.peg.988	CDS	k99_195540	38376	37906	-3	-	471	Heat shock protein Hsp20	- none -
fig|6666666.488530.peg.989	CDS	k99_195540	38513	40114	2	+	1602	Two-component sensor kinase SA14-24	- none -
fig|6666666.488530.peg.990	CDS	k99_195540	40574	40083	-2	-	492	hypothetical protein	- none -
fig|6666666.488530.peg.991	CDS	k99_195540	43324	40652	-1	-	2673	hypothetical protein	- none -
fig|6666666.488530.peg.992	CDS	k99_195540	43918	46335	1	+	2418	Transcriptional activator of maltose regulon, MalT	Maltose and Maltodextrin Utilization
fig|6666666.488530.peg.993	CDS	k99_195540	46569	47237	3	+	669	hypothetical protein	- none -
fig|6666666.488530.peg.994	CDS	k99_195540	47758	48204	1	+	447	hypothetical protein	- none -
fig|6666666.488530.peg.995	CDS	k99_195540	48265	49455	1	+	1191	anion-transporting ATPase	- none -
fig|6666666.488530.peg.996	CDS	k99_195540	50246	49515	-2	-	732	hypothetical protein	- none -
fig|6666666.488530.peg.997	CDS	k99_195540	51526	50399	-1	-	1128	Quinolinate synthetase (EC 2.5.1.72)	Mycobacterium virulence operon possibly involved in quinolinate biosynthesis; <br>NAD and NADP cofactor biosynthesis global
fig|6666666.488530.peg.998	CDS	k99_195540	51737	53041	2	+	1305	hypothetical protein	- none -
fig|6666666.488530.peg.999	CDS	k99_195540	53062	55230	1	+	2169	RecD-like DNA helicase YrrC	DNA repair, bacterial RecBCD pathway
fig|6666666.488530.peg.1000	CDS	k99_195540	56548	55496	-1	-	1053	hypothetical protein	- none -
fig|6666666.488530.peg.1001	CDS	k99_195540	56712	58802	3	+	2091	Excinuclease ABC subunit B	DNA repair, UvrABC system
fig|6666666.488530.peg.1002	CDS	k99_195540	59062	60318	1	+	1257	Threonine dehydratase, catabolic (EC 4.3.1.19) @ L-serine dehydratase, (PLP)-dependent (EC 4.3.1.17)	Branched-Chain Amino Acid Biosynthesis; <br>Glycine and Serine Utilization; <br>Glycine and Serine Utilization; <br>Threonine degradation
fig|6666666.488530.peg.1003	CDS	k99_195540	60353	61168	2	+	816	Predicted hydrolase	- none -
fig|6666666.488530.peg.1004	CDS	k99_195540	61236	61865	3	+	630	hypothetical protein	- none -
fig|6666666.488530.peg.1005	CDS	k99_195540	61935	62120	3	+	186	hypothetical protein	- none -
fig|6666666.488530.peg.1006	CDS	k99_195540	62148	62444	3	+	297	Aspartyl-tRNA(Asn) amidotransferase subunit C (EC 6.3.5.6) @ Glutamyl-tRNA(Gln) amidotransferase subunit C (EC 6.3.5.7)	tRNA aminoacylation, Asp and Asn; <br>tRNA aminoacylation, Glu and Gln
fig|6666666.488530.peg.1007	CDS	k99_195540	62505	63059	3	+	555	hypothetical protein	- none -
fig|6666666.488530.peg.1008	CDS	k99_195540	63199	64011	1	+	813	hypothetical protein	- none -
fig|6666666.488530.peg.1009	CDS	k99_195540	64213	66486	1	+	2274	hypothetical protein	- none -
fig|6666666.488530.peg.1010	CDS	k99_195540	66483	67439	3	+	957	Efflux ABC transporter, ATP-binding protein	- none -
fig|6666666.488530.peg.1011	CDS	k99_195540	67436	68467	2	+	1032	hypothetical protein	- none -
fig|6666666.488530.peg.1012	CDS	k99_1971	468	88	-3	-	381	hypothetical protein	- none -
fig|6666666.488530.peg.1013	CDS	k99_1971	1448	720	-2	-	729	hypothetical protein	- none -
fig|6666666.488530.peg.1014	CDS	k99_1971	2209	1445	-1	-	765	NAD-dependent protein deacetylase of SIR2 family	Pyruvate metabolism II: acetyl-CoA, acetogenesis from pyruvate
fig|6666666.488530.peg.1015	CDS	k99_1971	3690	2206	-3	-	1485	hypothetical protein	- none -
fig|6666666.488530.peg.1016	CDS	k99_1971	4142	3687	-2	-	456	hypothetical protein	- none -
fig|6666666.488530.peg.1017	CDS	k99_1971	4844	4146	-2	-	699	hypothetical protein	- none -
fig|6666666.488530.peg.1018	CDS	k99_1971	5685	4906	-3	-	780	hypothetical protein	- none -
fig|6666666.488530.peg.1019	CDS	k99_1971	6032	5910	-2	-	123	hypothetical protein	- none -
fig|6666666.488530.peg.1020	CDS	k99_1971	6304	6182	-1	-	123	hypothetical protein	- none -
fig|6666666.488530.peg.1021	CDS	k99_1971	6326	7120	2	+	795	hypothetical protein	- none -
fig|6666666.488530.peg.1022	CDS	k99_1971	8513	7233	-2	-	1281	Acyl-CoA dehydrogenase (EC 1.3.8.1), Mycobacterial subgroup FadE23	- none -
fig|6666666.488530.peg.1023	CDS	k99_1971	9624	8533	-3	-	1092	Acyl-CoA dehydrogenase (EC 1.3.8.1), Mycobacterial subgroup FadE24	- none -
fig|6666666.488530.peg.1024	CDS	k99_1971	10164	9703	-3	-	462	RIKEN cDNA 2610207I16 gene	- none -
fig|6666666.488530.peg.1025	CDS	k99_1971	10924	10526	-1	-	399	ApaG protein	- none -
fig|6666666.488530.peg.1026	CDS	k99_1971	11748	10945	-3	-	804	Beta-ketoadipate enol-lactone hydrolase (EC 3.1.1.24)	- none -
fig|6666666.488530.peg.1027	CDS	k99_1971	12666	11773	-3	-	894	hypothetical protein	- none -
fig|6666666.488530.peg.1028	CDS	k99_1971	13220	12663	-2	-	558	hypothetical protein	- none -
fig|6666666.488530.peg.1029	CDS	k99_1971	13499	13260	-2	-	240	hypothetical protein	- none -
fig|6666666.488530.peg.1030	CDS	k99_1971	13541	14326	2	+	786	hypothetical protein	- none -
fig|6666666.488530.peg.1031	CDS	k99_1971	15717	14386	-3	-	1332	hypothetical protein	- none -
fig|6666666.488530.peg.1032	CDS	k99_1971	16415	15717	-2	-	699	hypothetical protein	- none -
fig|6666666.488530.peg.1033	CDS	k99_1971	18335	16497	-2	-	1839	Nodulation protein nolO (EC 2.1.3.-)	- none -
fig|6666666.488530.peg.1034	CDS	k99_1971	19520	18405	-2	-	1116	hypothetical protein	- none -
fig|6666666.488530.peg.1035	CDS	k99_1971	20858	19521	-2	-	1338	Coenzyme A ligase	- none -
fig|6666666.488530.peg.1036	CDS	k99_1971	22202	20922	-2	-	1281	hypothetical protein	- none -
fig|6666666.488530.peg.1037	CDS	k99_1971	23757	22333	-3	-	1425	hypothetical protein	- none -
fig|6666666.488530.peg.1038	CDS	k99_1971	24362	23763	-2	-	600	hypothetical protein	- none -
fig|6666666.488530.peg.1039	CDS	k99_1971	24378	24494	3	+	117	hypothetical protein	- none -
fig|6666666.488530.peg.1040	CDS	k99_1971	25739	24981	-2	-	759	Peptidyl-prolyl cis-trans isomerase (EC 5.2.1.8)	- none -
fig|6666666.488530.peg.1041	CDS	k99_1971	26013	27848	3	+	1836	2-oxoglutarate/2-oxoacid ferredoxin oxidoreductase, gamma subunit (EC 1.2.7.-) / 2-oxoglutarate/2-oxoacid ferredoxin oxidoreductase, alpha subunit (EC 1.2.7.-)	- none -
fig|6666666.488530.peg.1042	CDS	k99_1971	27851	28900	2	+	1050	2-oxoglutarate/2-oxoacid ferredoxin oxidoreductase, beta subunit (EC 1.2.7.-)	- none -
fig|6666666.488530.peg.1043	CDS	k99_1971	29050	29529	1	+	480	hypothetical protein	- none -
fig|6666666.488530.peg.1044	CDS	k99_1971	29564	30157	2	+	594	hypothetical protein	- none -
fig|6666666.488530.peg.1045	CDS	k99_1971	31262	30162	-2	-	1101	Glycosyltransferase	- none -
fig|6666666.488530.peg.1046	CDS	k99_1971	31511	31311	-2	-	201	hypothetical protein	- none -
fig|6666666.488530.peg.1047	CDS	k99_1971	32383	31529	-1	-	855	O antigen biosynthesis rhamnosyltransferase rfbN (EC 2.4.1.-)	- none -
fig|6666666.488530.peg.1048	CDS	k99_1971	32804	35935	2	+	3132	hypothetical protein	- none -
fig|6666666.488530.peg.1049	CDS	k99_198001	170	12	-2	-	159	hypothetical protein	- none -
fig|6666666.488530.peg.1050	CDS	k99_198001	354	944	3	+	591	Transcriptional regulator, AcrR family	- none -
fig|6666666.488530.peg.1051	CDS	k99_198001	1012	2022	1	+	1011	hypothetical protein	- none -
fig|6666666.488530.peg.1052	CDS	k99_198001	4427	2448	-2	-	1980	Uncharacterized amino acid permease, GabP family	- none -
fig|6666666.488530.peg.1053	CDS	k99_198001	5193	4705	-3	-	489	hypothetical protein	- none -
fig|6666666.488530.peg.1054	CDS	k99_198001	6839	5190	-2	-	1650	Alkaline serine protease, subtilase family (EC 3.4.21.-)	- none -
fig|6666666.488530.peg.1055	CDS	k99_198001	6897	7316	3	+	420	hypothetical protein	- none -
fig|6666666.488530.peg.1056	CDS	k99_198001	8227	7322	-1	-	906	3&#39;,5&#39;-cyclic-nucleotide phosphodiesterase	- none -
fig|6666666.488530.peg.1057	CDS	k99_198001	8382	8227	-3	-	156	hypothetical protein	- none -
fig|6666666.488530.peg.1058	CDS	k99_198001	8497	9849	1	+	1353	Cytochrome P450	- none -
fig|6666666.488530.peg.1059	CDS	k99_198001	10246	9908	-1	-	339	Pterin-4-alpha-carbinolamine dehydratase (EC 4.2.1.96)	Pterin carbinolamine dehydratase; <br>Pterin metabolism
fig|6666666.488530.peg.1060	CDS	k99_198001	11908	10289	-1	-	1620	Peptidoglycan lipid II flippase MurJ	- none -
fig|6666666.488530.peg.1061	CDS	k99_198001	12636	11905	-3	-	732	hypothetical protein	- none -
fig|6666666.488530.peg.1062	CDS	k99_198001	13313	12633	-2	-	681	Octanoate-[acyl-carrier-protein]-protein-N-octanoyltransferase (EC 2.3.1.181)	- none -
fig|6666666.488530.peg.1063	CDS	k99_198001	13744	13310	-1	-	435	hypothetical protein	- none -
fig|6666666.488530.peg.1064	CDS	k99_198001	13890	15935	3	+	2046	hypothetical protein	- none -
fig|6666666.488530.peg.1065	CDS	k99_198001	15953	17224	2	+	1272	hypothetical protein	- none -
fig|6666666.488530.peg.1066	CDS	k99_198001	17317	18828	1	+	1512	Thermostable carboxypeptidase 1 (EC 3.4.17.19)	Metallocarboxypeptidases (EC 3.4.17.-)
fig|6666666.488530.peg.1067	CDS	k99_198001	18825	20795	3	+	1971	Methylcrotonyl-CoA carboxylase biotin-containing subunit (EC 6.4.1.4)	- none -
fig|6666666.488530.peg.1068	CDS	k99_198001	20823	20945	3	+	123	hypothetical protein	- none -
fig|6666666.488530.peg.1069	CDS	k99_198001	20980	21381	1	+	402	hypothetical protein	- none -
fig|6666666.488530.peg.1070	CDS	k99_198001	21642	22439	3	+	798	hypothetical protein	- none -
fig|6666666.488530.peg.1071	CDS	k99_198001	22846	22598	-1	-	249	hypothetical protein	- none -
fig|6666666.488530.peg.1072	CDS	k99_198001	26144	22866	-2	-	3279	hypothetical protein	- none -
fig|6666666.488530.peg.1073	CDS	k99_198001	26651	26346	-2	-	306	hypothetical protein	- none -
fig|6666666.488530.peg.1074	CDS	k99_198001	27212	26661	-2	-	552	hypothetical protein	- none -
fig|6666666.488530.peg.1075	CDS	k99_198001	27468	27307	-3	-	162	hypothetical protein	- none -
fig|6666666.488530.peg.1076	CDS	k99_199047	22	237	1	+	216	hypothetical protein	- none -
fig|6666666.488530.peg.1077	CDS	k99_199047	272	412	2	+	141	hypothetical protein	- none -
fig|6666666.488530.peg.1078	CDS	k99_199047	475	2484	1	+	2010	Putative glycogen debranching enzyme, archaeal type, TIGR01561	Glycogen metabolism
fig|6666666.488530.peg.1079	CDS	k99_199047	2569	3726	1	+	1158	hypothetical protein	- none -
fig|6666666.488530.peg.1080	CDS	k99_199047	3742	5388	1	+	1647	Sensory box histidine kinase/response regulator	- none -
fig|6666666.488530.peg.1081	CDS	k99_199047	5397	6536	3	+	1140	Extensin-like protein precursor	- none -
fig|6666666.488530.peg.1082	CDS	k99_199047	7662	6586	-3	-	1077	hypothetical protein	- none -
fig|6666666.488530.peg.1083	CDS	k99_199047	7813	8724	1	+	912	Pseudouridine 5&#39;-phosphate glycosidase (EC 4.2.1.70)	- none -
fig|6666666.488530.peg.1084	CDS	k99_199047	8721	9299	3	+	579	putative membrane protein	- none -
fig|6666666.488530.peg.1085	CDS	k99_199047	12139	9389	-1	-	2751	Inosine-5&#39;-monophosphate dehydrogenase (EC 1.1.1.205) / CBS domain	Purine conversions; <br>Purine salvage cluster
fig|6666666.488530.peg.1086	CDS	k99_199047	13304	12264	-2	-	1041	2-keto-3-deoxy-D-arabino-heptulosonate-7-phosphate synthase I beta (EC 2.5.1.54)	Common Pathway For Synthesis of Aromatic Compounds (DAHP synthase to chorismate)
fig|6666666.488530.peg.1087	CDS	k99_199047	13906	13478	-1	-	429	hypothetical protein	- none -
fig|6666666.488530.peg.1088	CDS	k99_199047	14650	13949	-1	-	702	hypothetical protein	- none -
fig|6666666.488530.peg.1089	CDS	k99_199047	15657	14662	-3	-	996	MBL-fold metallo-hydrolase superfamily	- none -
fig|6666666.488530.peg.1090	CDS	k99_199047	15934	16536	1	+	603	hypothetical protein	- none -
fig|6666666.488530.peg.1091	CDS	k99_199047	17985	16588	-3	-	1398	hypothetical protein	- none -
fig|6666666.488530.peg.1092	CDS	k99_199047	18239	18667	2	+	429	Uncharacterized protein Fjoh_0737	- none -
fig|6666666.488530.peg.1093	CDS	k99_199047	19864	18755	-1	-	1110	Radical SAM domain protein	- none -
fig|6666666.488530.peg.1094	CDS	k99_199047	20028	21650	3	+	1623	Cell envelope stress response system LiaFSR, sensor histidine kinase LiaS(VraS)	- none -
fig|6666666.488530.peg.1095	CDS	k99_199047	21647	22297	2	+	651	Two-component transcriptional response regulator, NarL/FixJ family	- none -
fig|6666666.488530.peg.1096	CDS	k99_199047	22366	23328	1	+	963	Efflux ABC transporter, ATP-binding protein	- none -
fig|6666666.488530.peg.1097	CDS	k99_199047	23325	24158	3	+	834	hypothetical protein	- none -
fig|6666666.488530.peg.1098	CDS	k99_199047	25375	24368	-1	-	1008	Homoserine dehydrogenase (EC 1.1.1.3)	Methionine Biosynthesis; <br>Threonine and Homoserine Biosynthesis
fig|6666666.488530.peg.1099	CDS	k99_199047	25486	26190	1	+	705	Putative membrane protease YugP	- none -
fig|6666666.488530.peg.1100	CDS	k99_199047	26263	26400	1	+	138	hypothetical protein	- none -
fig|6666666.488530.peg.1101	CDS	k99_199047	26675	27916	2	+	1242	Uncharacterized UPF0118 membrane protein	- none -
fig|6666666.488530.peg.1102	CDS	k99_199047	27913	29148	1	+	1236	Uncharacterized UPF0118 membrane protein	- none -
fig|6666666.488530.peg.1103	CDS	k99_199047	29183	29422	2	+	240	hypothetical protein	- none -
fig|6666666.488530.peg.1104	CDS	k99_199047	29419	30489	1	+	1071	hypothetical protein	- none -
fig|6666666.488530.peg.1105	CDS	k99_199047	30536	30769	2	+	234	Oligopeptide transport ATP-binding protein OppF (TC 3.A.1.5.1)	ABC transporter oligopeptide (TC 3.A.1.5.1)
fig|6666666.488530.peg.1106	CDS	k99_199047	31602	30766	-3	-	837	hypothetical protein	- none -
fig|6666666.488530.peg.1107	CDS	k99_199047	32014	31772	-1	-	243	hypothetical protein	- none -
fig|6666666.488530.peg.1108	CDS	k99_199047	32154	33122	3	+	969	Multidrug efflux pump P55	- none -
fig|6666666.488530.peg.1109	CDS	k99_199431	1412	3	-2	-	1410	hypothetical protein	- none -
fig|6666666.488530.peg.1110	CDS	k99_199431	1542	1691	3	+	150	hypothetical protein	- none -
fig|6666666.488530.peg.1111	CDS	k99_199431	2653	1901	-1	-	753	Oxidoreductase, short-chain dehydrogenase/reductase family	- none -
fig|6666666.488530.peg.1112	CDS	k99_199431	3348	2770	-3	-	579	Transcriptional regulator, AcrR family	- none -
fig|6666666.488530.peg.1113	CDS	k99_199431	4404	3457	-3	-	948	hypothetical protein	- none -
fig|6666666.488530.peg.1114	CDS	k99_199431	6191	4401	-2	-	1791	hypothetical protein	- none -
fig|6666666.488530.peg.1115	CDS	k99_199431	7094	6195	-2	-	900	hypothetical protein	- none -
fig|6666666.488530.peg.1116	CDS	k99_199431	8445	7066	-3	-	1380	hypothetical protein	- none -
fig|6666666.488530.peg.1117	CDS	k99_199431	9540	8500	-3	-	1041	Glycerol-3-phosphate cytidylyltransferase (EC 2.7.7.39)	Rhamnose containing glycans
fig|6666666.488530.peg.1118	CDS	k99_199431	11233	9560	-1	-	1674	hypothetical protein	- none -
fig|6666666.488530.peg.1119	CDS	k99_199431	11336	13576	2	+	2241	hypothetical protein	- none -
fig|6666666.488530.peg.1120	CDS	k99_199431	13807	16524	1	+	2718	Serine phosphatase RsbU, regulator of sigma subunit	Sigma-B stress response cluster 1; <br>SigmaB stress responce regulation
fig|6666666.488530.peg.1121	CDS	k99_199431	16617	17528	3	+	912	ABC transporter, ATP-binding protein	- none -
fig|6666666.488530.peg.1122	CDS	k99_199431	17521	18750	1	+	1230	ABC transporter, permease protein	- none -
fig|6666666.488530.peg.1123	CDS	k99_199431	18747	20024	3	+	1278	hypothetical protein	- none -
fig|6666666.488530.peg.1124	CDS	k99_199431	20706	20092	-3	-	615	hypothetical protein	- none -
fig|6666666.488530.peg.1125	CDS	k99_199431	21106	20819	-1	-	288	hypothetical protein	- none -
fig|6666666.488530.peg.1126	CDS	k99_199431	21214	22323	1	+	1110	Diaminohydroxyphosphoribosylaminopyrimidine deaminase (EC 3.5.4.26) / 5-amino-6-(5-phosphoribosylamino)uracil reductase (EC 1.1.1.193)	Riboflavin, FMN and FAD metabolism; <br>Riboflavin, FMN and FAD metabolism; <br>Riboflavin synthesis cluster; <br>Riboflavin synthesis cluster
fig|6666666.488530.peg.1127	CDS	k99_199431	22389	22994	3	+	606	Riboflavin synthase eubacterial/eukaryotic (EC 2.5.1.9)	Riboflavin, FMN and FAD metabolism; <br>Riboflavin synthesis cluster; <br>riboflavin to FAD
fig|6666666.488530.peg.1128	CDS	k99_199431	22997	23749	2	+	753	SAM-dependent methyltransferase	- none -
fig|6666666.488530.peg.1129	CDS	k99_199431	23770	24978	1	+	1209	3,4-dihydroxy-2-butanone 4-phosphate synthase (EC 4.1.99.12) / GTP cyclohydrolase II (EC 3.5.4.25)	Riboflavin, FMN and FAD metabolism; <br>Riboflavin, FMN and FAD metabolism; <br>Riboflavin synthesis cluster; <br>Riboflavin synthesis cluster; <br>riboflavin to FAD
fig|6666666.488530.peg.1130	CDS	k99_199431	24979	25446	1	+	468	6,7-dimethyl-8-ribityllumazine synthase (EC 2.5.1.78)	Riboflavin, FMN and FAD metabolism; <br>Riboflavin synthesis cluster
fig|6666666.488530.peg.1131	CDS	k99_199431	25560	26801	3	+	1242	3-oxoacyl-[acyl-carrier-protein] synthase, KASII (EC 2.3.1.179)	- none -
fig|6666666.488530.peg.1132	CDS	k99_199431	26801	27526	2	+	726	Ribonuclease III (EC 3.1.26.3)	RNA processing and degradation, bacterial
fig|6666666.488530.peg.1133	CDS	k99_199431	27526	28404	1	+	879	dTDP-4-dehydrorhamnose reductase (EC 1.1.1.133)	Rhamnose containing glycans; <br>dTDP-rhamnose synthesis
fig|6666666.488530.peg.1134	CDS	k99_199431	28385	29086	2	+	702	FOG: HEAT repeat	- none -
fig|6666666.488530.peg.1135	CDS	k99_199431	29119	30096	1	+	978	Ribose-phosphate pyrophosphokinase (EC 2.7.6.1)	De Novo Purine Biosynthesis
fig|6666666.488530.peg.1136	CDS	k99_199431	30111	31754	3	+	1644	Anaerobic glycerol-3-phosphate dehydrogenase subunit A (EC 1.1.5.3)	Glycerol and Glycerol-3-phosphate Uptake and Utilization; <br>Respiratory dehydrogenases 1
fig|6666666.488530.peg.1137	CDS	k99_199431	31783	32319	1	+	537	hypothetical protein	- none -
fig|6666666.488530.peg.1138	CDS	k99_199431	32494	34287	1	+	1794	hypothetical protein	- none -
fig|6666666.488530.peg.1139	CDS	k99_199431	34909	34361	-1	-	549	hypothetical protein	- none -
fig|6666666.488530.peg.1140	CDS	k99_199431	35031	36959	3	+	1929	hypothetical protein	- none -
fig|6666666.488530.peg.1141	CDS	k99_199431	37482	37228	-3	-	255	hypothetical protein	- none -
fig|6666666.488530.peg.1142	CDS	k99_199431	37992	37642	-3	-	351	hypothetical protein	- none -
fig|6666666.488530.peg.1143	CDS	k99_199431	39224	38031	-2	-	1194	hypothetical protein	- none -
fig|6666666.488530.peg.1144	CDS	k99_199431	39378	39527	3	+	150	hypothetical protein	- none -
fig|6666666.488530.peg.1145	CDS	k99_199431	39566	40108	2	+	543	protein of unknown function UPF0157	- none -
fig|6666666.488530.peg.1146	CDS	k99_199431	40289	41584	2	+	1296	hypothetical protein	- none -
fig|6666666.488530.peg.1147	CDS	k99_199431	42372	41644	-3	-	729	hypothetical protein	- none -
fig|6666666.488530.peg.1148	CDS	k99_199431	44074	42515	-1	-	1560	Aldehyde dehydrogenase (EC 1.2.1.3)	Methylglyoxal Metabolism; <br>Methylglyoxal Metabolism; <br>Pyruvate metabolism II: acetyl-CoA, acetogenesis from pyruvate
fig|6666666.488530.peg.1149	CDS	k99_199431	44292	45182	3	+	891	hypothetical protein	- none -
fig|6666666.488530.peg.1150	CDS	k99_199431	45542	45255	-2	-	288	1,4-alpha-glucan branching enzyme (EC 2.4.1.18)	- none -
fig|6666666.488530.peg.1151	CDS	k99_199431	45688	45566	-1	-	123	hypothetical protein	- none -
fig|6666666.488530.peg.1152	CDS	k99_199431	45737	45871	2	+	135	hypothetical protein	- none -
fig|6666666.488530.peg.1153	CDS	k99_199431	45881	47212	2	+	1332	hypothetical protein	- none -
fig|6666666.488530.peg.1154	CDS	k99_199431	47330	48304	2	+	975	Putative oxidoreductase SCO7655	- none -
fig|6666666.488530.peg.1155	CDS	k99_199431	48624	49535	3	+	912	hypothetical protein	- none -
fig|6666666.488530.peg.1156	CDS	k99_199431	49766	49683	-2	-	84	hypothetical protein	- none -
fig|6666666.488530.peg.1157	CDS	k99_202633	95	3	-2	-	93	hypothetical protein	- none -
fig|6666666.488530.peg.1158	CDS	k99_202633	596	228	-2	-	369	hypothetical protein	- none -
fig|6666666.488530.peg.1159	CDS	k99_202633	1330	614	-1	-	717	Uncharacterized protein Caur_1766	- none -
fig|6666666.488530.peg.1160	CDS	k99_202633	1444	2454	1	+	1011	MBL-fold metallo-hydrolase superfamily	- none -
fig|6666666.488530.peg.1161	CDS	k99_202633	3150	2512	-3	-	639	Phosphoglycerate mutase family protein	- none -
fig|6666666.488530.peg.1162	CDS	k99_202633	3275	4531	2	+	1257	Cysteine desulfurase (EC 2.8.1.7)	Alanine biosynthesis; <br>Iron-sulfur cluster assembly
fig|6666666.488530.peg.1163	CDS	k99_203805	173	60	-2	-	114	hypothetical protein	- none -
fig|6666666.488530.peg.1164	CDS	k99_203805	288	175	-3	-	114	hypothetical protein	- none -
fig|6666666.488530.peg.1165	CDS	k99_203805	347	1147	2	+	801	hypothetical protein	- none -
fig|6666666.488530.peg.1166	CDS	k99_203805	1333	1154	-1	-	180	hypothetical protein	- none -
fig|6666666.488530.peg.1167	CDS	k99_203805	2273	1386	-2	-	888	hypothetical protein	- none -
fig|6666666.488530.peg.1168	CDS	k99_203805	3067	2270	-1	-	798	hypothetical protein	- none -
fig|6666666.488530.peg.1169	CDS	k99_203805	4221	3064	-3	-	1158	Glycosyl transferase, group 1	- none -
fig|6666666.488530.peg.1170	CDS	k99_203805	6326	4218	-2	-	2109	hypothetical protein	- none -
fig|6666666.488530.peg.1171	CDS	k99_203805	7119	6517	-3	-	603	hypothetical protein	- none -
fig|6666666.488530.peg.1172	CDS	k99_203805	8059	7112	-1	-	948	Transcription regulator [contains diacylglycerol kinase catalytic domain]	- none -
fig|6666666.488530.peg.1173	CDS	k99_203805	8458	8090	-1	-	369	hypothetical protein	- none -
fig|6666666.488530.peg.1174	CDS	k99_203805	8741	8451	-2	-	291	hypothetical protein	- none -
fig|6666666.488530.peg.1175	CDS	k99_203805	10141	8756	-1	-	1386	RNA polymerase sigma-54 factor RpoN	Transcription initiation, bacterial sigma factors
fig|6666666.488530.peg.1176	CDS	k99_203805	10666	10286	-1	-	381	hypothetical protein	- none -
fig|6666666.488530.peg.1177	CDS	k99_203805	11451	10738	-3	-	714	Two-component transcriptional response regulator, LuxR family	- none -
fig|6666666.488530.peg.1178	CDS	k99_203805	13014	11455	-3	-	1560	hypothetical protein	- none -
fig|6666666.488530.peg.1179	CDS	k99_203805	14911	13022	-1	-	1890	Bis-ABC ATPase Uup	- none -
fig|6666666.488530.peg.1180	CDS	k99_203805	15068	18583	2	+	3516	hypothetical protein	- none -
fig|6666666.488530.peg.1181	CDS	k99_203805	19526	18654	-2	-	873	Epoxide hydrolase (EC 3.3.2.9)	- none -
fig|6666666.488530.peg.1182	CDS	k99_203805	19747	19523	-1	-	225	hypothetical protein	- none -
fig|6666666.488530.peg.1183	CDS	k99_203805	19995	19759	-3	-	237	hypothetical protein	- none -
fig|6666666.488530.peg.1184	CDS	k99_203805	20842	20111	-1	-	732	hypothetical protein	- none -
fig|6666666.488530.peg.1185	CDS	k99_203805	22212	20860	-3	-	1353	NADH oxidase (EC 1.6.99.3)	- none -
fig|6666666.488530.peg.1186	CDS	k99_203805	22282	23097	1	+	816	hypothetical protein	- none -
fig|6666666.488530.peg.1187	CDS	k99_203805	23328	24548	3	+	1221	Tetracycline resistance protein	- none -
fig|6666666.488530.peg.1188	CDS	k99_203805	24926	25135	2	+	210	hypothetical protein	- none -
fig|6666666.488530.peg.1189	CDS	k99_203805	25605	25294	-3	-	312	hypothetical protein	- none -
fig|6666666.488530.peg.1190	CDS	k99_203805	26405	25581	-2	-	825	DNA modification methyltransferase (EC 2.1.1.-)	- none -
fig|6666666.488530.peg.1191	CDS	k99_203805	26541	27689	3	+	1149	Isovaleryl-CoA dehydrogenase (EC 1.3.8.4)	- none -
fig|6666666.488530.peg.1192	CDS	k99_203805	27918	28502	3	+	585	hypothetical protein	- none -
fig|6666666.488530.peg.1193	CDS	k99_203805	28670	30352	2	+	1683	Methylmalonyl-CoA mutase (EC 5.4.99.2)	G3E family of P-loop GTPases (metallocenter biosynthesis)
fig|6666666.488530.peg.1194	CDS	k99_203805	30430	31062	1	+	633	hypothetical protein	- none -
fig|6666666.488530.peg.1195	CDS	k99_204287	190	354	1	+	165	hypothetical protein	- none -
fig|6666666.488530.peg.1196	CDS	k99_204287	3164	438	-2	-	2727	Aconitate hydratase (EC 4.2.1.3)	Glyoxylate bypass
fig|6666666.488530.peg.1197	CDS	k99_204287	3314	4435	2	+	1122	Cystathionine gamma-lyase (EC 4.4.1.1)	Cysteine Biosynthesis; <br>Glycine and Serine Utilization; <br>Methionine Biosynthesis
fig|6666666.488530.peg.1198	CDS	k99_204287	4644	5591	3	+	948	hypothetical protein	- none -
fig|6666666.488530.peg.1199	CDS	k99_205159	1386	421	-3	-	966	hypothetical protein	- none -
fig|6666666.488530.peg.1200	CDS	k99_205159	2334	1486	-3	-	849	Putative stomatin/prohibitin-family membrane protease subunit PA4582	- none -
fig|6666666.488530.peg.1201	CDS	k99_205159	2427	2552	3	+	126	hypothetical protein	- none -
fig|6666666.488530.peg.1202	CDS	k99_205159	2660	3616	2	+	957	hypothetical protein	- none -
fig|6666666.488530.peg.1203	CDS	k99_205159	4184	3687	-2	-	498	hypothetical protein	- none -
fig|6666666.488530.peg.1204	CDS	k99_205159	4945	4181	-1	-	765	hypothetical protein	- none -
fig|6666666.488530.peg.1205	CDS	k99_205159	5994	4945	-3	-	1050	hypothetical protein	- none -
fig|6666666.488530.peg.1206	CDS	k99_205159	7072	5999	-1	-	1074	hypothetical protein	- none -
fig|6666666.488530.peg.1207	CDS	k99_205159	8138	7137	-2	-	1002	Phosphomevalonate decarboxylase (EC 4.1.1.99)	- none -
fig|6666666.488530.peg.1208	CDS	k99_205159	8561	8160	-2	-	402	hypothetical protein	- none -
fig|6666666.488530.peg.1209	CDS	k99_205159	10274	8676	-2	-	1599	Adenylate cyclase (EC 4.6.1.1)	cAMP signaling in bacteria
fig|6666666.488530.peg.1210	CDS	k99_205159	11223	10267	-3	-	957	hypothetical protein	- none -
fig|6666666.488530.peg.1211	CDS	k99_205159	11872	11366	-1	-	507	hypothetical protein	- none -
fig|6666666.488530.peg.1212	CDS	k99_205159	12133	13065	1	+	933	Aldo/keto reductase	- none -
fig|6666666.488530.peg.1213	CDS	k99_205159	13334	13176	-2	-	159	hypothetical protein	- none -
fig|6666666.488530.peg.1214	CDS	k99_209966	198	668	3	+	471	Transcription elongation factor GreA	Transcription factors bacterial
fig|6666666.488530.peg.1215	CDS	k99_209966	770	2275	2	+	1506	Lysyl-tRNA synthetase (class II) (EC 6.1.1.6)	tRNA aminoacylation, Lys
fig|6666666.488530.peg.1216	CDS	k99_209966	2275	2490	1	+	216	Prevent host death protein, Phd antitoxin	Phd-Doc, YdcE-YdcD toxin-antitoxin (programmed cell death) systems
fig|6666666.488530.peg.1217	CDS	k99_209966	2556	2957	3	+	402	hypothetical protein	- none -
fig|6666666.488530.peg.1218	CDS	k99_209966	2967	4010	3	+	1044	UDP-glucose 4-epimerase (EC 5.1.3.2)	Lactose and Galactose Uptake and Utilization; <br>Rhamnose containing glycans
fig|6666666.488530.peg.1219	CDS	k99_209966	4019	5347	2	+	1329	Uncharacterized protein Rv0502/MT0523	- none -
fig|6666666.488530.peg.1220	CDS	k99_209966	5567	7156	2	+	1590	Alpha,alpha-trehalose-phosphate synthase [UDP-forming] (EC 2.4.1.15)	Trehalose Biosynthesis
fig|6666666.488530.peg.1221	CDS	k99_209966	7292	7786	2	+	495	hypothetical protein	- none -
fig|6666666.488530.peg.1222	CDS	k99_209966	8720	7842	-2	-	879	hypothetical protein	- none -
fig|6666666.488530.peg.1223	CDS	k99_209966	8874	10820	3	+	1947	hypothetical protein	- none -
fig|6666666.488530.peg.1224	CDS	k99_209966	10887	11366	3	+	480	hypothetical protein	- none -
fig|6666666.488530.peg.1225	CDS	k99_209966	11363	12712	2	+	1350	hypothetical protein	- none -
fig|6666666.488530.peg.1226	CDS	k99_209966	13405	12902	-1	-	504	hypothetical protein	- none -
fig|6666666.488530.peg.1227	CDS	k99_209966	14652	13522	-3	-	1131	Epoxyqueuosine reductase (EC 1.17.99.6) QueG	- none -
fig|6666666.488530.peg.1228	CDS	k99_209966	16713	15067	-3	-	1647	Duplicated ATPase component CbrU of energizing module of predicted cobalamin ECF transporter	- none -
fig|6666666.488530.peg.1229	CDS	k99_209966	16988	16710	-2	-	279	hypothetical protein	- none -
fig|6666666.488530.peg.1230	CDS	k99_209966	18077	17100	-2	-	978	Electron transfer flavoprotein, alpha subunit	Acetyl-CoA fermentation to Butyrate
fig|6666666.488530.peg.1231	CDS	k99_209966	18911	18138	-2	-	774	Electron transfer flavoprotein, beta subunit	Acetyl-CoA fermentation to Butyrate
fig|6666666.488530.peg.1232	CDS	k99_209966	21208	19037	-1	-	2172	hypothetical protein	- none -
fig|6666666.488530.peg.1233	CDS	k99_209966	22551	21304	-3	-	1248	Acyl-CoA dehydrogenase	- none -
fig|6666666.488530.peg.1234	CDS	k99_209966	23119	22679	-1	-	441	hypothetical protein	- none -
fig|6666666.488530.peg.1235	CDS	k99_209966	23263	24231	1	+	969	L-asparaginase (EC 3.5.1.1)	Glutamine, Glutamate, Aspartate and Asparagine Biosynthesis
fig|6666666.488530.peg.1236	CDS	k99_209966	25330	24329	-1	-	1002	RNA polymerase sigma factor RpoD	Sigma-B stress response cluster 1; <br>Transcription initiation, bacterial sigma factors
fig|6666666.488530.peg.1237	CDS	k99_209966	26041	25859	-1	-	183	LSU ribosomal protein L28p @ LSU ribosomal protein L28p, zinc-independent	Ribosome LSU bacterial
fig|6666666.488530.peg.1238	CDS	k99_209966	26218	26679	1	+	462	FIG001802: Putative alkaline-shock protein	- none -
fig|6666666.488530.peg.1239	CDS	k99_209966	26651	28288	2	+	1638	Dihydroxyacetone kinase-like protein, phosphatase domain / Dihydroxyacetone kinase-like protein, kinase domain	- none -
fig|6666666.488530.peg.1240	CDS	k99_209966	28321	29169	1	+	849	DegV family protein	- none -
fig|6666666.488530.peg.1241	CDS	k99_209966	29179	30015	1	+	837	DegV family protein	- none -
fig|6666666.488530.peg.1242	CDS	k99_209966	30085	32580	1	+	2496	ATP-dependent DNA helicase RecG (EC 3.6.4.12)	- none -
fig|6666666.488530.peg.1243	CDS	k99_209966	32600	33256	2	+	657	Phosphate transport system regulatory protein PhoU	Phosphate metabolism
fig|6666666.488530.peg.1244	CDS	k99_209966	33267	33950	3	+	684	Phosphate transport system regulatory protein PhoU	Phosphate metabolism
fig|6666666.488530.peg.1245	CDS	k99_209966	33950	34711	2	+	762	GTP cyclohydrolase 1 type 2 homolog YbgI	- none -
fig|6666666.488530.peg.1246	CDS	k99_209966	34818	35960	3	+	1143	DNA polymerase III beta subunit (EC 2.7.7.7)	DNA replication cluster 1
fig|6666666.488530.peg.1247	CDS	k99_209966	36148	36396	1	+	249	hypothetical protein	- none -
fig|6666666.488530.peg.1248	CDS	k99_209966	36733	36608	-1	-	126	hypothetical protein	- none -
fig|6666666.488530.peg.1249	CDS	k99_209966	37005	36865	-3	-	141	hypothetical protein	- none -
fig|6666666.488530.peg.1250	CDS	k99_209966	37592	37029	-2	-	564	hypothetical protein	- none -
fig|6666666.488530.peg.1251	CDS	k99_209966	49325	37890	-2	-	11436	hypothetical protein	- none -
fig|6666666.488530.peg.1252	CDS	k99_209966	51664	50003	-1	-	1662	Trehalose synthase (EC 5.4.99.16)	Trehalose Biosynthesis
fig|6666666.488530.peg.1253	CDS	k99_209966	51854	52681	2	+	828	NAD kinase (EC 2.7.1.23)	NAD and NADP cofactor biosynthesis global
fig|6666666.488530.peg.1254	CDS	k99_209966	52871	53116	2	+	246	hypothetical protein	- none -
fig|6666666.488530.peg.1255	CDS	k99_209966	53367	54458	3	+	1092	hypothetical protein	- none -
fig|6666666.488530.peg.1256	CDS	k99_209966	54785	54627	-2	-	159	hypothetical protein	- none -
fig|6666666.488530.peg.1257	CDS	k99_209966	55013	54804	-2	-	210	hypothetical protein	- none -
fig|6666666.488530.peg.1258	CDS	k99_209966	55780	54998	-1	-	783	hypothetical protein	- none -
fig|6666666.488530.peg.1259	CDS	k99_209966	56647	55796	-1	-	852	3-hydroxybutyryl-CoA dehydrogenase (EC 1.1.1.157); 3-hydroxyacyl-CoA dehydrogenase (EC 1.1.1.35)	Acetyl-CoA fermentation to Butyrate; <br>Acetyl-CoA fermentation to Butyrate; <br>Butanol Biosynthesis; <br>Butyrate metabolism cluster; <br>Fatty acid metabolism cluster; <br>Isoleucine degradation; <br>Polyhydroxybutyrate metabolism; <br>Polyhydroxybutyrate metabolism; <br>Valine degradation
fig|6666666.488530.peg.1260	CDS	k99_210280	1076	111	-2	-	966	hypothetical protein	- none -
fig|6666666.488530.peg.1261	CDS	k99_210280	1487	1104	-2	-	384	hypothetical protein	- none -
fig|6666666.488530.peg.1262	CDS	k99_210280	2569	1532	-1	-	1038	S-adenosylmethionine:tRNA ribosyltransferase-isomerase (EC 2.4.99.17)	- none -
fig|6666666.488530.peg.1263	CDS	k99_210280	3385	2573	-1	-	813	Diadenosine tetraphosphatase	- none -
fig|6666666.488530.peg.1264	CDS	k99_210280	3855	3385	-3	-	471	Xanthine-guanine phosphoribosyltransferase (EC 2.4.2.22)	Purine conversions
fig|6666666.488530.peg.1265	CDS	k99_210280	3954	4610	3	+	657	Orotate phosphoribosyltransferase (EC 2.4.2.10)	- none -
fig|6666666.488530.peg.1266	CDS	k99_210280	4681	6873	1	+	2193	hypothetical protein	- none -
fig|6666666.488530.peg.1267	CDS	k99_210280	6892	7476	1	+	585	hypothetical protein	- none -
fig|6666666.488530.peg.1268	CDS	k99_210280	7581	8321	3	+	741	Putative amidotransferase similar to cobyric acid synthase	- none -
fig|6666666.488530.peg.1269	CDS	k99_210280	8321	8800	2	+	480	Acetyltransferase	- none -
fig|6666666.488530.peg.1270	CDS	k99_214641	481	666	1	+	186	hypothetical protein	- none -
fig|6666666.488530.peg.1271	CDS	k99_214641	695	1549	2	+	855	Formamidopyrimidine-DNA glycosylase (EC 3.2.2.23)	- none -
fig|6666666.488530.peg.1272	CDS	k99_214641	3053	4090	2	+	1038	hypothetical protein	- none -
fig|6666666.488530.peg.1273	CDS	k99_214641	5936	4743	-2	-	1194	hypothetical protein	- none -
fig|6666666.488530.peg.1274	CDS	k99_214641	7042	5960	-1	-	1083	N(6)-L-threonylcarbamoyladenine synthase (EC 2.3.1.234)	- none -
fig|6666666.488530.peg.1275	CDS	k99_214641	7441	7202	-1	-	240	hypothetical protein	- none -
fig|6666666.488530.peg.1276	CDS	k99_214641	7533	8288	3	+	756	hypothetical protein	- none -
fig|6666666.488530.peg.1277	CDS	k99_214641	8291	9802	2	+	1512	Cell envelope-associated transcriptional attenuator LytR-CpsA-Psr, subfamily F2	- none -
fig|6666666.488530.peg.1278	CDS	k99_214641	9819	13343	3	+	3525	Transcription-repair coupling factor	Transcription factors bacterial
fig|6666666.488530.peg.1279	CDS	k99_216071	457	137	-1	-	321	small multidrug resistance family (SMR) protein	- none -
fig|6666666.488530.peg.1280	CDS	k99_216071	830	561	-2	-	270	hypothetical protein	- none -
fig|6666666.488530.peg.1281	CDS	k99_216071	1865	885	-2	-	981	hypothetical protein	- none -
fig|6666666.488530.peg.1282	CDS	k99_216071	3101	1923	-2	-	1179	hypothetical protein	- none -
fig|6666666.488530.peg.1283	CDS	k99_216071	3462	6740	3	+	3279	hypothetical protein	- none -
fig|6666666.488530.peg.1284	CDS	k99_216071	6859	7938	1	+	1080	hypothetical protein	- none -
fig|6666666.488530.peg.1285	CDS	k99_216071	8022	9305	3	+	1284	hypothetical protein	- none -
fig|6666666.488530.peg.1286	CDS	k99_216071	9788	9501	-2	-	288	hypothetical protein	- none -
fig|6666666.488530.peg.1287	CDS	k99_216071	9792	10700	3	+	909	ABC transporter, substrate-binding protein (cluster 3, basic aa/glutamine/opines)	- none -
fig|6666666.488530.peg.1288	CDS	k99_216071	10839	11474	3	+	636	ABC transporter, permease protein (cluster 3, basic aa/glutamine/opines)	- none -
fig|6666666.488530.peg.1289	CDS	k99_216071	11484	12359	3	+	876	hypothetical protein	- none -
fig|6666666.488530.peg.1290	CDS	k99_216071	12372	13133	3	+	762	ABC transporter, ATP-binding protein (cluster 3, basic aa/glutamine/opines)	- none -
fig|6666666.488530.peg.1291	CDS	k99_216071	13133	13729	2	+	597	hypothetical protein	- none -
fig|6666666.488530.peg.1292	CDS	k99_216071	15671	13683	-2	-	1989	hypothetical protein	- none -
fig|6666666.488530.peg.1293	CDS	k99_216071	16361	15708	-2	-	654	hypothetical protein	- none -
fig|6666666.488530.peg.1294	CDS	k99_216071	16679	16368	-2	-	312	hypothetical protein	- none -
fig|6666666.488530.peg.1295	CDS	k99_216071	19094	16695	-2	-	2400	Aldehyde dehydrogenase (EC 1.2.1.3)	Methylglyoxal Metabolism; <br>Methylglyoxal Metabolism; <br>Pyruvate metabolism II: acetyl-CoA, acetogenesis from pyruvate
fig|6666666.488530.peg.1296	CDS	k99_216071	19354	21015	1	+	1662	hypothetical protein	- none -
fig|6666666.488530.peg.1297	CDS	k99_216071	21872	21012	-2	-	861	hypothetical protein	- none -
fig|6666666.488530.peg.1298	CDS	k99_216071	22038	25598	3	+	3561	Pullulanase (EC 3.2.1.41)	Maltose and Maltodextrin Utilization
fig|6666666.488530.peg.1299	CDS	k99_216071	25627	25869	1	+	243	hypothetical protein	- none -
fig|6666666.488530.peg.1300	CDS	k99_216071	25921	32454	1	+	6534	hypothetical protein	- none -
fig|6666666.488530.peg.1301	CDS	k99_217386	1	84	1	+	84	hypothetical protein	- none -
fig|6666666.488530.peg.1302	CDS	k99_217386	139	1701	1	+	1563	hypothetical protein	- none -
fig|6666666.488530.peg.1303	CDS	k99_217386	1706	2110	2	+	405	hypothetical protein	- none -
fig|6666666.488530.peg.1304	CDS	k99_217386	2938	2555	-1	-	384	hypothetical protein	- none -
fig|6666666.488530.peg.1305	CDS	k99_217386	4657	2978	-1	-	1680	hypothetical protein	- none -
fig|6666666.488530.peg.1306	CDS	k99_217386	5745	4657	-3	-	1089	Phosphate ABC transporter, substrate-binding protein PstS (TC 3.A.1.7.1)	- none -
fig|6666666.488530.peg.1307	CDS	k99_217386	6001	5876	-1	-	126	hypothetical protein	- none -
fig|6666666.488530.peg.1308	CDS	k99_217386	6012	7526	3	+	1515	Glutamate formiminotransferase (EC 2.1.2.5) @ Glutamate formyltransferase / Formiminotetrahydrofolate cyclodeaminase (EC 4.3.1.4)	Histidine Degradation; <br>One-carbon metabolism by tetrahydropterines
fig|6666666.488530.peg.1309	CDS	k99_217386	7669	8913	1	+	1245	Poly [ADP-ribose] polymerase-1 (EC 2.4.2.30)	- none -
fig|6666666.488530.peg.1310	CDS	k99_217386	9001	9594	1	+	594	hypothetical protein	- none -
fig|6666666.488530.peg.1311	CDS	k99_217386	9737	9856	2	+	120	hypothetical protein	- none -
fig|6666666.488530.peg.1312	CDS	k99_217386	10782	9943	-3	-	840	hypothetical protein	- none -
fig|6666666.488530.peg.1313	CDS	k99_217386	10942	11778	1	+	837	hypothetical protein	- none -
fig|6666666.488530.peg.1314	CDS	k99_217386	11793	12428	3	+	636	Ribosomal-protein-S18p-alanine acetyltransferase (EC 2.3.1.128)	- none -
fig|6666666.488530.peg.1315	CDS	k99_217386	12448	13830	1	+	1383	UDP-glucose 6-dehydrogenase (EC 1.1.1.22)	- none -
fig|6666666.488530.peg.1316	CDS	k99_217386	13853	14665	2	+	813	Indole-3-glycerol phosphate synthase (EC 4.1.1.48)	Chorismate: Intermediate for synthesis of Tryptophan, PAPA antibiotics, PABA, 3-hydroxyanthranilate and more.; <br>Tryptophan synthesis
fig|6666666.488530.peg.1317	CDS	k99_217386	14841	14662	-3	-	180	hypothetical protein	- none -
fig|6666666.488530.peg.1318	CDS	k99_217386	15130	14945	-1	-	186	hypothetical protein	- none -
fig|6666666.488530.peg.1319	CDS	k99_217386	15209	15430	2	+	222	hypothetical protein	- none -
fig|6666666.488530.peg.1320	CDS	k99_217386	16797	15463	-3	-	1335	hypothetical protein	- none -
fig|6666666.488530.peg.1321	CDS	k99_217386	17033	17908	2	+	876	hypothetical protein	- none -
fig|6666666.488530.peg.1322	CDS	k99_217386	18732	17980	-3	-	753	Superoxide dismutase [Cu-Zn] precursor (EC 1.15.1.1)	Oxidative stress
fig|6666666.488530.peg.1323	CDS	k99_217386	18869	19780	2	+	912	Prolipoprotein diacylglyceryl transferase	- none -
fig|6666666.488530.peg.1324	CDS	k99_217386	19797	20660	3	+	864	hypothetical protein	- none -
fig|6666666.488530.peg.1325	CDS	k99_217386	20840	20718	-2	-	123	hypothetical protein	- none -
fig|6666666.488530.peg.1326	CDS	k99_217386	21707	20979	-2	-	729	Diadenosine tetraphosphatase	- none -
fig|6666666.488530.peg.1327	CDS	k99_217386	21851	22591	2	+	741	Protein previously called VgrG	- none -
fig|6666666.488530.peg.1328	CDS	k99_218053	1	84	1	+	84	hypothetical protein	- none -
fig|6666666.488530.peg.1329	CDS	k99_218053	1061	345	-2	-	717	hypothetical protein	- none -
fig|6666666.488530.peg.1330	CDS	k99_218053	2049	1054	-3	-	996	Quinone oxidoreductase (EC 1.6.5.5)	Quinone oxidoreductase family
fig|6666666.488530.peg.1331	CDS	k99_218053	2564	2046	-2	-	519	Acyl-CoA hydrolase (EC 3.1.2.20)	- none -
fig|6666666.488530.peg.1332	CDS	k99_218053	3016	2561	-1	-	456	hypothetical protein	- none -
fig|6666666.488530.peg.1333	CDS	k99_218053	3151	3912	1	+	762	Metal-dependent hydrolases of the beta-lactamase superfamily I; PhnP protein	Beta-lactamase
fig|6666666.488530.peg.1334	CDS	k99_218053	4107	5462	3	+	1356	Ribosome LSU-associated GTP-binding protein HflX	- none -
fig|6666666.488530.peg.1335	CDS	k99_218053	6395	5511	-2	-	885	membrane protein, TerC family	- none -
fig|6666666.488530.peg.1336	CDS	k99_218053	8082	6535	-3	-	1548	Potassium efflux system KefA protein / Small-conductance mechanosensitive channel	Potassium homeostasis
fig|6666666.488530.peg.1337	CDS	k99_218053	8801	8094	-2	-	708	hypothetical protein	- none -
fig|6666666.488530.peg.1338	CDS	k99_218053	9651	8791	-3	-	861	Purine nucleoside phosphorylase (EC 2.4.2.1)	Adenosyl nucleosidases; <br>Deoxyribose and Deoxynucleoside Catabolism; <br>Purine conversions; <br>pyrimidine conversions
fig|6666666.488530.peg.1339	CDS	k99_218053	10344	9652	-3	-	693	FIG00995613: hypothetical protein	- none -
fig|6666666.488530.peg.1340	CDS	k99_218053	11164	10403	-1	-	762	DNA recombination and repair protein RecO	DNA repair, bacterial RecFOR pathway
fig|6666666.488530.peg.1341	CDS	k99_218053	13037	11157	-2	-	1881	hypothetical protein	- none -
fig|6666666.488530.peg.1342	CDS	k99_218053	13176	14285	3	+	1110	Ca(2+)/H(+) antiporter	- none -
fig|6666666.488530.peg.1343	CDS	k99_218053	15382	14360	-1	-	1023	hypothetical protein	- none -
fig|6666666.488530.peg.1344	CDS	k99_218053	16460	15504	-2	-	957	hypothetical protein	- none -
fig|6666666.488530.peg.1345	CDS	k99_218053	16611	16736	3	+	126	hypothetical protein	- none -
fig|6666666.488530.peg.1346	CDS	k99_21819	2	4573	2	+	4572	hypothetical protein	- none -
fig|6666666.488530.peg.1347	CDS	k99_21819	4848	4654	-3	-	195	hypothetical protein	- none -
fig|6666666.488530.peg.1348	CDS	k99_21819	6199	4934	-1	-	1266	hypothetical protein	- none -
fig|6666666.488530.peg.1349	CDS	k99_21819	6591	6710	3	+	120	hypothetical protein	- none -
fig|6666666.488530.peg.1350	CDS	k99_21819	6862	8364	1	+	1503	Carboxypeptidase-related protein	- none -
fig|6666666.488530.peg.1351	CDS	k99_21819	9922	8450	-1	-	1473	hypothetical protein	- none -
fig|6666666.488530.peg.1352	CDS	k99_21819	10135	11019	1	+	885	hypothetical protein	- none -
fig|6666666.488530.peg.1353	CDS	k99_21819	11030	12349	2	+	1320	Fumarylacetoacetase (EC 3.7.1.2)	Homogentisate pathway of aromatic compound degradation; <br>Pterin carbinolamine dehydratase; <br>Salicylate and gentisate catabolism
fig|6666666.488530.peg.1354	CDS	k99_21819	12863	12666	-2	-	198	hypothetical protein	- none -
fig|6666666.488530.peg.1355	CDS	k99_21819	12864	13073	3	+	210	hypothetical protein	- none -
fig|6666666.488530.peg.1356	CDS	k99_21819	13772	13119	-2	-	654	hypothetical protein	- none -
fig|6666666.488530.peg.1357	CDS	k99_21819	14497	13970	-1	-	528	hypothetical protein	- none -
fig|6666666.488530.peg.1358	CDS	k99_21819	16679	14538	-2	-	2142	hypothetical protein	- none -
fig|6666666.488530.peg.1359	CDS	k99_21819	17710	16961	-1	-	750	hypothetical protein	- none -
fig|6666666.488530.peg.1360	CDS	k99_21819	18414	17917	-3	-	498	Ketosteroid isomerase-related protein	- none -
fig|6666666.488530.peg.1361	CDS	k99_21819	18551	19093	2	+	543	Mll1641 protein	- none -
fig|6666666.488530.peg.1362	CDS	k99_21819	19261	19139	-1	-	123	hypothetical protein	- none -
fig|6666666.488530.peg.1363	CDS	k99_21819	19605	19414	-3	-	192	hypothetical protein	- none -
fig|6666666.488530.peg.1364	CDS	k99_21819	19672	21279	1	+	1608	hypothetical protein	- none -
fig|6666666.488530.peg.1365	CDS	k99_21858	92	826	2	+	735	hypothetical protein	- none -
fig|6666666.488530.peg.1366	CDS	k99_21858	2120	933	-2	-	1188	hypothetical protein	- none -
fig|6666666.488530.peg.1367	CDS	k99_21858	3133	2252	-1	-	882	hypothetical protein	- none -
fig|6666666.488530.peg.1368	CDS	k99_21858	3367	3143	-1	-	225	hypothetical protein	- none -
fig|6666666.488530.peg.1369	CDS	k99_21858	3682	4089	1	+	408	hypothetical protein	- none -
fig|6666666.488530.peg.1370	CDS	k99_21858	4502	4086	-2	-	417	hypothetical protein	- none -
fig|6666666.488530.peg.1371	CDS	k99_21858	7874	4530	-2	-	3345	hypothetical protein	- none -
fig|6666666.488530.peg.1372	CDS	k99_21858	8144	7908	-2	-	237	hypothetical protein	- none -
fig|6666666.488530.peg.1373	CDS	k99_21858	9146	8160	-2	-	987	hypothetical protein	- none -
fig|6666666.488530.peg.1374	CDS	k99_21858	10059	9187	-3	-	873	RsbT co-antagonist protein RsbRA	- none -
fig|6666666.488530.peg.1375	CDS	k99_21858	10466	13558	2	+	3093	hypothetical protein	- none -
fig|6666666.488530.peg.1376	CDS	k99_21858	13877	16981	2	+	3105	hypothetical protein	- none -
fig|6666666.488530.peg.1377	CDS	k99_21858	17538	17038	-3	-	501	hypothetical protein	- none -
fig|6666666.488530.peg.1378	CDS	k99_21858	18133	17516	-1	-	618	hypothetical protein	- none -
fig|6666666.488530.peg.1379	CDS	k99_21858	18408	19901	3	+	1494	hypothetical protein	- none -
fig|6666666.488530.peg.1380	CDS	k99_21858	20116	20847	1	+	732	Two-component transcriptional response regulator, NarL/FixJ family	- none -
fig|6666666.488530.peg.1381	CDS	k99_21858	21004	20891	-1	-	114	hypothetical protein	- none -
fig|6666666.488530.peg.1382	CDS	k99_21858	21008	21346	2	+	339	hypothetical protein	- none -
fig|6666666.488530.peg.1383	CDS	k99_21858	22563	21412	-3	-	1152	hypothetical protein	- none -
fig|6666666.488530.peg.1384	CDS	k99_218626	414	1	-3	-	414	hypothetical protein	- none -
fig|6666666.488530.peg.1385	CDS	k99_218626	923	4609	2	+	3687	hypothetical protein	- none -
fig|6666666.488530.peg.1386	CDS	k99_218626	5071	8436	1	+	3366	hypothetical protein	- none -
fig|6666666.488530.peg.1387	CDS	k99_218626	9128	10234	2	+	1107	UPF0229 protein YeaH	CBSS-188.1.peg.6720
fig|6666666.488530.peg.1388	CDS	k99_218626	10286	11797	2	+	1512	FIG004684: SpoVR-like protein	CBSS-188.1.peg.6720
fig|6666666.488530.peg.1389	CDS	k99_218626	12168	11887	-3	-	282	hypothetical protein	- none -
fig|6666666.488530.peg.1390	CDS	k99_218626	12133	13011	1	+	879	hypothetical protein	- none -
fig|6666666.488530.peg.1391	CDS	k99_218626	13368	13090	-3	-	279	hypothetical protein	- none -
fig|6666666.488530.peg.1392	CDS	k99_218626	13498	13385	-1	-	114	hypothetical protein	- none -
fig|6666666.488530.peg.1393	CDS	k99_218626	13681	13535	-1	-	147	hypothetical protein	- none -
fig|6666666.488530.peg.1394	CDS	k99_218626	14439	13717	-3	-	723	hypothetical protein	- none -
fig|6666666.488530.peg.1395	CDS	k99_219710	3	182	3	+	180	hypothetical protein	- none -
fig|6666666.488530.peg.1396	CDS	k99_219710	244	426	1	+	183	hypothetical protein	- none -
fig|6666666.488530.peg.1397	CDS	k99_219710	477	662	3	+	186	hypothetical protein	- none -
fig|6666666.488530.peg.1398	CDS	k99_219710	754	1332	1	+	579	hypothetical protein	- none -
fig|6666666.488530.peg.1399	CDS	k99_219710	1339	2682	1	+	1344	TOMM biosynthesis docking scaffold (protein D)	- none -
fig|6666666.488530.peg.1400	CDS	k99_219710	2698	3519	1	+	822	hypothetical protein	- none -
fig|6666666.488530.peg.1401	CDS	k99_219710	3516	5393	3	+	1878	hypothetical protein	- none -
fig|6666666.488530.peg.1402	CDS	k99_219710	5400	6170	3	+	771	hypothetical protein	- none -
fig|6666666.488530.peg.1403	CDS	k99_219710	6167	7363	2	+	1197	hypothetical protein	- none -
fig|6666666.488530.peg.1404	CDS	k99_219710	7372	10050	1	+	2679	hypothetical protein	- none -
fig|6666666.488530.peg.1405	CDS	k99_219710	10047	11066	3	+	1020	hypothetical protein	- none -
fig|6666666.488530.peg.1406	CDS	k99_219710	11092	12114	1	+	1023	hypothetical protein	- none -
fig|6666666.488530.peg.1407	CDS	k99_219710	12540	13487	3	+	948	hypothetical protein	- none -
fig|6666666.488530.peg.1408	CDS	k99_219710	13570	13704	1	+	135	hypothetical protein	- none -
fig|6666666.488530.peg.1409	CDS	k99_219710	13842	14054	3	+	213	hypothetical protein	- none -
fig|6666666.488530.peg.1410	CDS	k99_219710	14073	14558	3	+	486	hypothetical protein	- none -
fig|6666666.488530.peg.1411	CDS	k99_219710	15270	14986	-3	-	285	hypothetical protein	- none -
fig|6666666.488530.peg.1412	CDS	k99_219710	18714	15775	-3	-	2940	Two-component system sensor histidine kinase/response regulator hybrid	- none -
fig|6666666.488530.peg.1413	CDS	k99_219710	20352	18721	-3	-	1632	Two-component system sensor histidine kinase/response regulator hybrid	- none -
fig|6666666.488530.peg.1414	CDS	k99_219710	20655	21542	3	+	888	Permease of the drug/metabolite transporter (DMT) superfamily	- none -
fig|6666666.488530.peg.1415	CDS	k99_219710	21539	22201	2	+	663	hypothetical protein	- none -
fig|6666666.488530.peg.1416	CDS	k99_219710	22206	22556	3	+	351	hypothetical protein	- none -
fig|6666666.488530.peg.1417	CDS	k99_219710	22534	23232	1	+	699	Two-component transcriptional response regulator, LuxR family	- none -
fig|6666666.488530.peg.1418	CDS	k99_219710	23318	23728	2	+	411	hypothetical protein	- none -
fig|6666666.488530.peg.1419	CDS	k99_219710	23878	23765	-1	-	114	hypothetical protein	- none -
fig|6666666.488530.peg.1420	CDS	k99_219710	23969	24622	2	+	654	ABC transporter, permease protein (cluster 13, osmolytes)	- none -
fig|6666666.488530.peg.1421	CDS	k99_219710	24659	25624	2	+	966	ABC transporter, substrate-binding protein (cluster 13, osmolytes)	- none -
fig|6666666.488530.peg.1422	CDS	k99_219710	25683	26648	3	+	966	ABC transporter, ATP-binding protein (cluster 13, osmolytes)	- none -
fig|6666666.488530.peg.1423	CDS	k99_219710	26645	27328	2	+	684	hypothetical protein	- none -
fig|6666666.488530.peg.1424	CDS	k99_221255	744	1	-3	-	744	hypothetical protein	- none -
fig|6666666.488530.peg.1425	CDS	k99_221255	939	811	-3	-	129	hypothetical protein	- none -
fig|6666666.488530.peg.1426	CDS	k99_221255	2543	945	-2	-	1599	Putative ribonucleoprotein related-protein	- none -
fig|6666666.488530.peg.1427	CDS	k99_221255	3010	3669	1	+	660	hypothetical protein	- none -
fig|6666666.488530.peg.1428	CDS	k99_221255	4602	4294	-3	-	309	Nucleotidyltransferase domain protein, BT0168 group	- none -
fig|6666666.488530.peg.1429	CDS	k99_221255	4882	5418	1	+	537	hypothetical protein	- none -
fig|6666666.488530.peg.1430	CDS	k99_221255	5759	6748	2	+	990	Tryptophanyl-tRNA synthetase (EC 6.1.1.2)	tRNA aminoacylation, Trp
fig|6666666.488530.peg.1431	CDS	k99_221255	7301	6978	-2	-	324	hypothetical protein	- none -
fig|6666666.488530.peg.1432	CDS	k99_221255	7304	7555	2	+	252	hypothetical protein	- none -
fig|6666666.488530.peg.1433	CDS	k99_221255	8732	7614	-2	-	1119	hypothetical protein	- none -
fig|6666666.488530.peg.1434	CDS	k99_221255	10056	8836	-3	-	1221	hypothetical protein	- none -
fig|6666666.488530.peg.1435	CDS	k99_221255	10102	10215	1	+	114	hypothetical protein	- none -
fig|6666666.488530.peg.1436	CDS	k99_221255	10297	10887	1	+	591	hypothetical protein	- none -
fig|6666666.488530.peg.1437	CDS	k99_221255	11765	11184	-2	-	582	UPF0189 protein SSO2899	- none -
fig|6666666.488530.peg.1438	CDS	k99_221255	12287	11874	-2	-	414	hypothetical protein	- none -
fig|6666666.488530.peg.1439	CDS	k99_221255	12419	12303	-2	-	117	hypothetical protein	- none -
fig|6666666.488530.peg.1440	CDS	k99_221255	13161	12604	-3	-	558	hypothetical protein	- none -
fig|6666666.488530.peg.1441	CDS	k99_221255	13306	13431	1	+	126	hypothetical protein	- none -
fig|6666666.488530.peg.1442	CDS	k99_221255	19270	13655	-1	-	5616	hypothetical protein	- none -
fig|6666666.488530.peg.1443	CDS	k99_221255	22584	19294	-3	-	3291	hypothetical protein	- none -
fig|6666666.488530.peg.1444	CDS	k99_221255	23686	22874	-1	-	813	hypothetical protein	- none -
fig|6666666.488530.peg.1445	CDS	k99_221255	23866	24687	1	+	822	hypothetical protein	- none -
fig|6666666.488530.peg.1446	CDS	k99_222093	166	303	1	+	138	hypothetical protein	- none -
fig|6666666.488530.peg.1447	CDS	k99_222093	320	787	2	+	468	Nudix hydrolase family protein	- none -
fig|6666666.488530.peg.1448	CDS	k99_222093	1929	958	-3	-	972	hypothetical protein	- none -
fig|6666666.488530.peg.1449	CDS	k99_222093	3353	2121	-2	-	1233	hypothetical protein	- none -
fig|6666666.488530.peg.1450	CDS	k99_222093	3640	4155	1	+	516	hypothetical protein	- none -
fig|6666666.488530.peg.1451	CDS	k99_222093	4702	4289	-1	-	414	Arsenate reductase (EC 1.20.4.4) thioredoxin-coupled, LMWP family	- none -
fig|6666666.488530.peg.1452	CDS	k99_222093	4954	4799	-1	-	156	hypothetical protein	- none -
fig|6666666.488530.peg.1453	CDS	k99_222093	5340	5732	3	+	393	Arsenical resistance operon repressor	- none -
fig|6666666.488530.peg.1454	CDS	k99_222093	6315	6019	-3	-	297	hypothetical protein	- none -
fig|6666666.488530.peg.1455	CDS	k99_222093	6554	6396	-2	-	159	hypothetical protein	- none -
fig|6666666.488530.peg.1456	CDS	k99_222205	1	4077	1	+	4077	hypothetical protein	- none -
fig|6666666.488530.peg.1457	CDS	k99_222205	4198	5340	1	+	1143	hypothetical protein	- none -
fig|6666666.488530.peg.1458	CDS	k99_222205	5434	5727	1	+	294	hypothetical protein	- none -
fig|6666666.488530.peg.1459	CDS	k99_222205	6318	5938	-3	-	381	hypothetical protein	- none -
fig|6666666.488530.peg.1460	CDS	k99_222205	7214	6315	-2	-	900	hypothetical protein	- none -
fig|6666666.488530.peg.1461	CDS	k99_222205	7216	7392	1	+	177	hypothetical protein	- none -
fig|6666666.488530.peg.1462	CDS	k99_222205	7402	7953	1	+	552	hypothetical protein	- none -
fig|6666666.488530.peg.1463	CDS	k99_222205	8952	8026	-3	-	927	hypothetical protein	- none -
fig|6666666.488530.peg.1464	CDS	k99_222205	9708	9109	-3	-	600	hypothetical protein	- none -
fig|6666666.488530.peg.1465	CDS	k99_222205	10159	12540	1	+	2382	hypothetical protein	- none -
fig|6666666.488530.peg.1466	CDS	k99_222205	12530	12847	2	+	318	hypothetical protein	- none -
fig|6666666.488530.peg.1467	CDS	k99_222205	13503	12970	-3	-	534	hypothetical protein	- none -
fig|6666666.488530.peg.1468	CDS	k99_222205	14954	13947	-2	-	1008	tolB protein precursor, periplasmic protein involved in the tonb-independent uptake of group A colicins	Ton and Tol transport systems
fig|6666666.488530.peg.1469	CDS	k99_222205	15324	15509	3	+	186	hypothetical protein	- none -
fig|6666666.488530.peg.1470	CDS	k99_222205	15590	16654	2	+	1065	Pyridoxal-5&#39;-phosphate-dependent enzyme beta superfamily (fold type II)	- none -
fig|6666666.488530.peg.1471	CDS	k99_222205	16942	17784	1	+	843	hypothetical protein	- none -
fig|6666666.488530.peg.1472	CDS	k99_222205	19037	17856	-2	-	1182	hypothetical protein	- none -
fig|6666666.488530.peg.1473	CDS	k99_222205	19560	19024	-3	-	537	hypothetical protein	- none -
fig|6666666.488530.peg.1474	CDS	k99_222205	19867	19553	-1	-	315	hypothetical protein	- none -
fig|6666666.488530.peg.1475	CDS	k99_222205	20154	19906	-3	-	249	hypothetical protein	- none -
fig|6666666.488530.peg.1476	CDS	k99_222205	20355	20182	-3	-	174	hypothetical protein	- none -
fig|6666666.488530.peg.1477	CDS	k99_222205	20502	22025	3	+	1524	hypothetical protein	- none -
fig|6666666.488530.peg.1478	CDS	k99_222205	22200	22553	3	+	354	hypothetical protein	- none -
fig|6666666.488530.peg.1479	CDS	k99_222205	22666	23379	1	+	714	Transcriptional regulator for fatty acid degradation FadR, GntR family	- none -
fig|6666666.488530.peg.1480	CDS	k99_222205	23379	25013	3	+	1635	Alkyldihydroxyacetonephosphate synthase (EC 2.5.1.26)	- none -
fig|6666666.488530.peg.1481	CDS	k99_222205	24991	26691	1	+	1701	Aerobic glycerol-3-phosphate dehydrogenase (EC 1.1.5.3)	Glycerol and Glycerol-3-phosphate Uptake and Utilization; <br>Respiratory dehydrogenases 1
fig|6666666.488530.peg.1482	CDS	k99_222205	26847	27485	3	+	639	hypothetical protein	- none -
fig|6666666.488530.peg.1483	CDS	k99_222205	27780	28448	3	+	669	hypothetical protein	- none -
fig|6666666.488530.peg.1484	CDS	k99_222205	28818	29045	3	+	228	hypothetical protein	- none -
fig|6666666.488530.peg.1485	CDS	k99_222205	29552	29145	-2	-	408	hypothetical protein	- none -
fig|6666666.488530.peg.1486	CDS	k99_222205	30558	29563	-3	-	996	hypothetical protein	- none -
fig|6666666.488530.peg.1487	CDS	k99_222205	32070	30676	-3	-	1395	hypothetical protein	- none -
fig|6666666.488530.peg.1488	CDS	k99_222205	33022	32891	-1	-	132	hypothetical protein	- none -
fig|6666666.488530.peg.1489	CDS	k99_222205	33381	34121	3	+	741	hypothetical protein	- none -
fig|6666666.488530.peg.1490	CDS	k99_222205	34144	36519	1	+	2376	hypothetical protein	- none -
fig|6666666.488530.peg.1491	CDS	k99_222205	37174	36806	-1	-	369	hypothetical protein	- none -
fig|6666666.488530.peg.1492	CDS	k99_222205	39677	37293	-2	-	2385	hypothetical protein	- none -
fig|6666666.488530.peg.1493	CDS	k99_222205	39894	39775	-3	-	120	hypothetical protein	- none -
fig|6666666.488530.peg.1494	CDS	k99_222205	48262	39944	-1	-	8319	hypothetical protein	- none -
fig|6666666.488530.peg.1495	CDS	k99_222205	71683	48389	-1	-	23295	hypothetical protein	- none -
fig|6666666.488530.peg.1496	CDS	k99_222205	72345	71926	-3	-	420	Transcriptional regulator, MarR family	- none -
fig|6666666.488530.peg.1497	CDS	k99_222205	76056	72757	-3	-	3300	hypothetical protein	- none -
fig|6666666.488530.peg.1498	CDS	k99_222205	76357	83055	1	+	6699	hypothetical protein	- none -
fig|6666666.488530.peg.1499	CDS	k99_222205	83096	88618	2	+	5523	hypothetical protein	- none -
fig|6666666.488530.peg.1500	CDS	k99_222205	89196	88720	-3	-	477	Acetyltransferase, GNAT family	- none -
fig|6666666.488530.peg.1501	CDS	k99_222205	90268	89216	-1	-	1053	Acetyltransferase	- none -
fig|6666666.488530.peg.1502	CDS	k99_222205	91302	90292	-3	-	1011	hypothetical protein	- none -
fig|6666666.488530.peg.1503	CDS	k99_222205	92476	91469	-1	-	1008	Acetyltransferase, GNAT family	- none -
fig|6666666.488530.peg.1504	CDS	k99_222205	92599	92516	-1	-	84	hypothetical protein	- none -
fig|6666666.488530.peg.1505	CDS	k99_222373	631	59	-1	-	573	hypothetical protein	- none -
fig|6666666.488530.peg.1506	CDS	k99_222373	1238	1366	2	+	129	hypothetical protein	- none -
fig|6666666.488530.peg.1507	CDS	k99_222373	1378	2178	1	+	801	hypothetical protein	- none -
fig|6666666.488530.peg.1508	CDS	k99_222373	3995	2619	-2	-	1377	hypothetical protein	- none -
fig|6666666.488530.peg.1509	CDS	k99_222373	4830	4120	-3	-	711	hypothetical protein	- none -
fig|6666666.488530.peg.1510	CDS	k99_222373	5601	4942	-3	-	660	hypothetical protein	- none -
fig|6666666.488530.peg.1511	CDS	k99_222373	5710	5627	-1	-	84	hypothetical protein	- none -
fig|6666666.488530.peg.1512	CDS	k99_222491	135	1	-3	-	135	hypothetical protein	- none -
fig|6666666.488530.peg.1513	CDS	k99_222491	192	1337	3	+	1146	Two-component system sensor histidine kinase	- none -
fig|6666666.488530.peg.1514	CDS	k99_222491	1321	1971	1	+	651	Two-component transcriptional response regulator, NarL/FixJ family	- none -
fig|6666666.488530.peg.1515	CDS	k99_222491	2017	2160	1	+	144	hypothetical protein	- none -
fig|6666666.488530.peg.1516	CDS	k99_222491	2157	2468	3	+	312	hypothetical protein	- none -
fig|6666666.488530.peg.1517	CDS	k99_222491	2547	3065	3	+	519	hypothetical protein	- none -
fig|6666666.488530.peg.1518	CDS	k99_222491	3156	4043	3	+	888	Transcription regulator [contains diacylglycerol kinase catalytic domain]	- none -
fig|6666666.488530.peg.1519	CDS	k99_222491	4105	4728	1	+	624	Acyl-phosphate:glycerol-3-phosphate O-acyltransferase PlsY (EC 2.3.1.n3)	- none -
fig|6666666.488530.peg.1520	CDS	k99_223533	754	146	-1	-	609	hypothetical protein	- none -
fig|6666666.488530.peg.1521	CDS	k99_223533	1379	741	-2	-	639	hypothetical protein	- none -
fig|6666666.488530.peg.1522	CDS	k99_223533	1599	2081	3	+	483	hypothetical protein	- none -
fig|6666666.488530.peg.1523	CDS	k99_223533	3052	2078	-1	-	975	D-3-phosphoglycerate dehydrogenase (EC 1.1.1.95)	Glycine and Serine Utilization; <br>Serine Biosynthesis
fig|6666666.488530.peg.1524	CDS	k99_223533	3501	3064	-3	-	438	hypothetical protein	- none -
fig|6666666.488530.peg.1525	CDS	k99_223533	3858	3517	-3	-	342	hypothetical protein	- none -
fig|6666666.488530.peg.1526	CDS	k99_223533	4402	3869	-1	-	534	hypothetical protein	- none -
fig|6666666.488530.peg.1527	CDS	k99_223533	4909	4427	-1	-	483	hypothetical protein	- none -
fig|6666666.488530.peg.1528	CDS	k99_223533	5414	4941	-2	-	474	hypothetical protein	- none -
fig|6666666.488530.peg.1529	CDS	k99_223533	5900	5457	-2	-	444	hypothetical protein	- none -
fig|6666666.488530.peg.1530	CDS	k99_223533	6480	6016	-3	-	465	hypothetical protein	- none -
fig|6666666.488530.peg.1531	CDS	k99_223533	7375	6491	-1	-	885	Phenazine biosynthesis protein PhzF like	- none -
fig|6666666.488530.peg.1532	CDS	k99_223533	8132	7557	-2	-	576	Integral membrane protein	- none -
fig|6666666.488530.peg.1533	CDS	k99_223533	8380	8159	-1	-	222	hypothetical protein	- none -
fig|6666666.488530.peg.1534	CDS	k99_223533	8635	10449	1	+	1815	hypothetical protein	- none -
fig|6666666.488530.peg.1535	CDS	k99_223533	11198	10770	-2	-	429	hypothetical protein	- none -
fig|6666666.488530.peg.1536	CDS	k99_223533	11684	11220	-2	-	465	hypothetical protein	- none -
fig|6666666.488530.peg.1537	CDS	k99_223533	17671	11870	-1	-	5802	hypothetical protein	- none -
fig|6666666.488530.peg.1538	CDS	k99_223533	18182	17637	-2	-	546	hypothetical protein	- none -
fig|6666666.488530.peg.1539	CDS	k99_223533	19291	18470	-1	-	822	hypothetical protein	- none -
fig|6666666.488530.peg.1540	CDS	k99_223533	19650	19567	-3	-	84	hypothetical protein	- none -
fig|6666666.488530.peg.1541	CDS	k99_224223	2846	3	-2	-	2844	hypothetical protein	- none -
fig|6666666.488530.peg.1542	CDS	k99_224223	3151	3684	1	+	534	Acetyltransferase, GNAT family	- none -
fig|6666666.488530.peg.1543	CDS	k99_224223	4880	3681	-2	-	1200	hypothetical protein	- none -
fig|6666666.488530.peg.1544	CDS	k99_224223	5622	7307	3	+	1686	hypothetical protein	- none -
fig|6666666.488530.peg.1545	CDS	k99_224223	9730	7982	-1	-	1749	hypothetical protein	- none -
fig|6666666.488530.peg.1546	CDS	k99_224223	10092	9802	-3	-	291	hypothetical protein	- none -
fig|6666666.488530.peg.1547	CDS	k99_224223	10469	10299	-2	-	171	hypothetical protein	- none -
fig|6666666.488530.peg.1548	CDS	k99_224223	10520	10912	2	+	393	RidA/YER057c/UK114 superfamily, group 6	- none -
fig|6666666.488530.peg.1549	CDS	k99_224223	11332	11006	-1	-	327	hypothetical protein	- none -
fig|6666666.488530.peg.1550	CDS	k99_224223	12407	11529	-2	-	879	hypothetical protein	- none -
fig|6666666.488530.peg.1551	CDS	k99_224223	12879	13373	3	+	495	hypothetical protein	- none -
fig|6666666.488530.peg.1552	CDS	k99_224223	13599	13474	-3	-	126	hypothetical protein	- none -
fig|6666666.488530.peg.1553	CDS	k99_232148	3	86	3	+	84	hypothetical protein	- none -
fig|6666666.488530.peg.1554	CDS	k99_232148	118	2031	1	+	1914	hypothetical protein	- none -
fig|6666666.488530.peg.1555	CDS	k99_232148	2166	2279	3	+	114	hypothetical protein	- none -
fig|6666666.488530.peg.1556	CDS	k99_232148	2408	2524	2	+	117	hypothetical protein	- none -
fig|6666666.488530.peg.1557	CDS	k99_232148	2718	2539	-3	-	180	hypothetical protein	- none -
fig|6666666.488530.peg.1558	CDS	k99_232148	5264	2745	-2	-	2520	Uncharacterized protease Npun_R3500	- none -
fig|6666666.488530.peg.1559	CDS	k99_232148	8401	5555	-1	-	2847	hypothetical protein	- none -
fig|6666666.488530.peg.1560	CDS	k99_232148	8609	9373	2	+	765	hypothetical protein	- none -
fig|6666666.488530.peg.1561	CDS	k99_232148	9592	10242	1	+	651	hypothetical protein	- none -
fig|6666666.488530.peg.1562	CDS	k99_232148	10454	10320	-2	-	135	hypothetical protein	- none -
fig|6666666.488530.peg.1563	CDS	k99_232148	10708	11310	1	+	603	hypothetical protein	- none -
fig|6666666.488530.peg.1564	CDS	k99_232148	11353	12081	1	+	729	hypothetical protein	- none -
fig|6666666.488530.peg.1565	CDS	k99_232148	12100	15027	1	+	2928	hypothetical protein	- none -
fig|6666666.488530.peg.1566	CDS	k99_232148	15118	17490	1	+	2373	hypothetical protein	- none -
fig|6666666.488530.peg.1567	CDS	k99_232148	17508	22868	3	+	5361	hypothetical protein	- none -
fig|6666666.488530.peg.1568	CDS	k99_232148	23287	23430	1	+	144	hypothetical protein	- none -
fig|6666666.488530.peg.1569	CDS	k99_232148	24215	23784	-2	-	432	hypothetical protein	- none -
fig|6666666.488530.peg.1570	CDS	k99_232148	24310	24666	1	+	357	hypothetical protein	- none -
fig|6666666.488530.peg.1571	CDS	k99_232148	24935	25564	2	+	630	hypothetical protein	- none -
fig|6666666.488530.peg.1572	CDS	k99_232148	25764	27419	3	+	1656	Inner membrane protein YqiK	- none -
fig|6666666.488530.peg.1573	CDS	k99_232148	27871	27990	1	+	120	hypothetical protein	- none -
fig|6666666.488530.peg.1574	CDS	k99_232148	28413	28778	3	+	366	hypothetical protein	- none -
fig|6666666.488530.peg.1575	CDS	k99_232148	29923	30354	1	+	432	SSU ribosomal protein S12p (S23e)	Mycobacterium virulence operon involved in protein synthesis (SSU ribosomal proteins); <br>Ribosome SSU bacterial
fig|6666666.488530.peg.1576	CDS	k99_232148	30373	30846	1	+	474	SSU ribosomal protein S7p (S5e)	Mycobacterium virulence operon involved in protein synthesis (SSU ribosomal proteins); <br>Ribosome SSU bacterial
fig|6666666.488530.peg.1577	CDS	k99_232148	31014	33119	3	+	2106	Translation elongation factor G	Mycobacterium virulence operon involved in protein synthesis (SSU ribosomal proteins); <br>Translation elongation factor G family; <br>Translation elongation factors bacterial
fig|6666666.488530.peg.1578	CDS	k99_232148	34174	33191	-1	-	984	hypothetical protein	- none -
fig|6666666.488530.peg.1579	CDS	k99_232148	35072	34647	-2	-	426	hypothetical protein	- none -
fig|6666666.488530.peg.1580	CDS	k99_232148	36331	35087	-1	-	1245	NAD-specific glutamate dehydrogenase (EC 1.4.1.2); NADP-specific glutamate dehydrogenase (EC 1.4.1.4)	Arginine and Ornithine Degradation; <br>Glutamate dehydrogenases; <br>Glutamate dehydrogenases; <br>Glutamine, Glutamate, Aspartate and Asparagine Biosynthesis; <br>Glutamine, Glutamate, Aspartate and Asparagine Biosynthesis; <br>Proline Synthesis
fig|6666666.488530.peg.1581	CDS	k99_232148	37290	36364	-3	-	927	hypothetical protein	- none -
fig|6666666.488530.peg.1582	CDS	k99_232148	39062	37287	-2	-	1776	Oligopeptide ABC transporter, substrate-binding protein OppA (TC 3.A.1.5.1)	- none -
fig|6666666.488530.peg.1583	CDS	k99_232148	40207	39191	-1	-	1017	Oligopeptide ABC transporter, ATP-binding protein OppF (TC 3.A.1.5.1)	- none -
fig|6666666.488530.peg.1584	CDS	k99_232148	41183	40233	-2	-	951	Oligopeptide ABC transporter, ATP-binding protein OppD (TC 3.A.1.5.1)	- none -
fig|6666666.488530.peg.1585	CDS	k99_232148	42185	41214	-2	-	972	Oligopeptide ABC transporter, permease protein OppC (TC 3.A.1.5.1)	- none -
fig|6666666.488530.peg.1586	CDS	k99_232148	43286	42219	-2	-	1068	Oligopeptide ABC transporter, permease protein OppB (TC 3.A.1.5.1)	- none -
fig|6666666.488530.peg.1587	CDS	k99_232148	45398	43452	-2	-	1947	Oligopeptide ABC transporter, substrate-binding protein OppA (TC 3.A.1.5.1)	- none -
fig|6666666.488530.peg.1588	CDS	k99_232148	45798	46181	3	+	384	hypothetical protein	- none -
fig|6666666.488530.peg.1589	CDS	k99_232148	46247	46687	2	+	441	hypothetical protein	- none -
fig|6666666.488530.peg.1590	CDS	k99_232148	46798	47349	1	+	552	hypothetical protein	- none -
fig|6666666.488530.peg.1591	CDS	k99_232148	47349	48290	3	+	942	hypothetical protein	- none -
fig|6666666.488530.peg.1592	CDS	k99_232148	49238	48408	-2	-	831	FIG00003370: Multicopper polyphenol oxidase	- none -
fig|6666666.488530.peg.1593	CDS	k99_232148	49291	49404	1	+	114	hypothetical protein	- none -
fig|6666666.488530.peg.1594	CDS	k99_232148	49391	51988	2	+	2598	Alanine racemase (EC 5.1.1.1)	Alanine biosynthesis; <br>Pyruvate Alanine Serine Interconversions
fig|6666666.488530.peg.1595	CDS	k99_232148	51991	52914	1	+	924	Permease of the drug/metabolite transporter (DMT) superfamily	- none -
fig|6666666.488530.peg.1596	CDS	k99_232148	53062	52949	-1	-	114	hypothetical protein	- none -
fig|6666666.488530.peg.1597	CDS	k99_232148	53215	53367	1	+	153	hypothetical protein	- none -
fig|6666666.488530.peg.1598	CDS	k99_232148	53409	53624	3	+	216	Uncharacterized protein YwbE	- none -
fig|6666666.488530.peg.1599	CDS	k99_232148	54318	53719	-3	-	600	16S rRNA (guanine(1207)-N(2))-methyltransferase (EC 2.1.1.172)	- none -
fig|6666666.488530.peg.1600	CDS	k99_232148	54360	55091	3	+	732	hypothetical protein	- none -
fig|6666666.488530.peg.1601	CDS	k99_232148	56543	55143	-2	-	1401	hypothetical protein	- none -
fig|6666666.488530.peg.1602	CDS	k99_232148	57085	57501	1	+	417	hypothetical protein	- none -
fig|6666666.488530.peg.1603	CDS	k99_232148	57701	57498	-2	-	204	hypothetical protein	- none -
fig|6666666.488530.peg.1604	CDS	k99_232148	57727	58587	1	+	861	hypothetical protein	- none -
fig|6666666.488530.peg.1605	CDS	k99_232148	59087	59629	2	+	543	hypothetical protein	- none -
fig|6666666.488530.peg.1606	CDS	k99_232148	59786	59640	-2	-	147	hypothetical protein	- none -
fig|6666666.488530.peg.1607	CDS	k99_232148	59904	59779	-3	-	126	hypothetical protein	- none -
fig|6666666.488530.peg.1608	CDS	k99_232148	61378	59888	-1	-	1491	Adenylate cyclase (EC 4.6.1.1)	cAMP signaling in bacteria
fig|6666666.488530.peg.1609	CDS	k99_232148	62836	61379	-1	-	1458	hypothetical protein	- none -
fig|6666666.488530.peg.1610	CDS	k99_232148	63726	63184	-3	-	543	hypothetical protein	- none -
fig|6666666.488530.peg.1611	CDS	k99_232148	63817	64788	1	+	972	Transcriptional regulator, YafY family	- none -
fig|6666666.488530.peg.1612	CDS	k99_232148	65229	64819	-3	-	411	hypothetical protein	- none -
fig|6666666.488530.peg.1613	CDS	k99_232148	65279	65416	2	+	138	hypothetical protein	- none -
fig|6666666.488530.peg.1614	CDS	k99_232148	65451	67667	3	+	2217	hypothetical protein	- none -
fig|6666666.488530.peg.1615	CDS	k99_232148	67686	68177	3	+	492	hypothetical protein	- none -
fig|6666666.488530.peg.1616	CDS	k99_232148	70860	68596	-3	-	2265	N-acetylmuramoyl-L-alanine amidase (EC 3.5.1.28)	Murein Hydrolases; <br>Recycling of Peptidoglycan Amino Acids
fig|6666666.488530.peg.1617	CDS	k99_232148	71076	71867	3	+	792	hypothetical protein	- none -
fig|6666666.488530.peg.1618	CDS	k99_232148	72232	72080	-1	-	153	hypothetical protein	- none -
fig|6666666.488530.peg.1619	CDS	k99_232148	72857	72369	-2	-	489	hypothetical protein	- none -
fig|6666666.488530.peg.1620	CDS	k99_232148	73696	73181	-1	-	516	hypothetical protein	- none -
fig|6666666.488530.peg.1621	CDS	k99_232148	73901	74284	2	+	384	hypothetical protein	- none -
fig|6666666.488530.peg.1622	CDS	k99_232148	74456	75160	2	+	705	hypothetical protein	- none -
fig|6666666.488530.peg.1623	CDS	k99_232148	75179	75442	2	+	264	hypothetical protein	- none -
fig|6666666.488530.peg.1624	CDS	k99_232148	75449	75883	2	+	435	hypothetical protein	- none -
fig|6666666.488530.peg.1625	CDS	k99_232148	78333	75949	-3	-	2385	hypothetical protein	- none -
fig|6666666.488530.peg.1626	CDS	k99_232148	80980	78470	-1	-	2511	hypothetical protein	- none -
fig|6666666.488530.peg.1627	CDS	k99_232148	81217	83628	1	+	2412	hypothetical protein	- none -
fig|6666666.488530.peg.1628	CDS	k99_232148	83808	84116	3	+	309	hypothetical protein	- none -
fig|6666666.488530.peg.1629	CDS	k99_232148	84159	84275	3	+	117	hypothetical protein	- none -
fig|6666666.488530.peg.1630	CDS	k99_232148	84284	84634	2	+	351	hypothetical protein	- none -
fig|6666666.488530.peg.1631	CDS	k99_232148	84950	92164	2	+	7215	hypothetical protein	- none -
fig|6666666.488530.peg.1632	CDS	k99_232471	218	1675	2	+	1458	hypothetical protein	- none -
fig|6666666.488530.peg.1633	CDS	k99_232471	1848	1970	3	+	123	hypothetical protein	- none -
fig|6666666.488530.peg.1634	CDS	k99_232471	2024	2143	2	+	120	hypothetical protein	- none -
fig|6666666.488530.peg.1635	CDS	k99_232471	2222	3337	2	+	1116	hypothetical protein	- none -
fig|6666666.488530.peg.1636	CDS	k99_232471	3375	4172	3	+	798	hypothetical protein	- none -
fig|6666666.488530.peg.1637	CDS	k99_232471	4169	5104	2	+	936	hypothetical protein	- none -
fig|6666666.488530.peg.1638	CDS	k99_232471	5106	5840	3	+	735	hypothetical protein	- none -
fig|6666666.488530.peg.1639	CDS	k99_232471	5837	7192	2	+	1356	hypothetical protein	- none -
fig|6666666.488530.peg.1640	CDS	k99_232471	7212	8132	3	+	921	Efflux ABC transporter, ATP-binding protein	- none -
fig|6666666.488530.peg.1641	CDS	k99_232471	8138	8887	2	+	750	Permease of the drug/metabolite transporter (DMT) superfamily	- none -
fig|6666666.488530.peg.1642	CDS	k99_232471	10258	8882	-1	-	1377	hypothetical protein	- none -
fig|6666666.488530.peg.1643	CDS	k99_232471	10736	10269	-2	-	468	hypothetical protein	- none -
fig|6666666.488530.peg.1644	CDS	k99_232471	12471	10765	-3	-	1707	Oligopeptide ABC transporter, substrate-binding protein OppA (TC 3.A.1.5.1)	- none -
fig|6666666.488530.peg.1645	CDS	k99_232471	12702	12475	-3	-	228	hypothetical protein	- none -
fig|6666666.488530.peg.1646	CDS	k99_232471	12903	15362	3	+	2460	hypothetical protein	- none -
fig|6666666.488530.peg.1647	CDS	k99_232471	16014	15370	-3	-	645	hypothetical protein	- none -
fig|6666666.488530.peg.1648	CDS	k99_232471	17800	15998	-1	-	1803	hypothetical protein	- none -
fig|6666666.488530.peg.1649	CDS	k99_232471	18479	17811	-2	-	669	hypothetical protein	- none -
fig|6666666.488530.peg.1650	CDS	k99_232471	18563	18811	2	+	249	hypothetical protein	- none -
fig|6666666.488530.peg.1651	CDS	k99_232471	19092	18859	-3	-	234	hypothetical protein	- none -
fig|6666666.488530.peg.1652	CDS	k99_232471	19895	19092	-2	-	804	hypothetical protein	- none -
fig|6666666.488530.peg.1653	CDS	k99_232471	20699	19911	-2	-	789	hypothetical protein	- none -
fig|6666666.488530.peg.1654	CDS	k99_232471	20971	23157	1	+	2187	hypothetical protein	- none -
fig|6666666.488530.peg.1655	CDS	k99_232471	24722	23184	-2	-	1539	hypothetical protein	- none -
fig|6666666.488530.peg.1656	CDS	k99_232471	25988	24930	-2	-	1059	hypothetical protein	- none -
fig|6666666.488530.peg.1657	CDS	k99_232471	27061	26339	-1	-	723	hypothetical protein	- none -
fig|6666666.488530.peg.1658	CDS	k99_232471	27140	27253	2	+	114	hypothetical protein	- none -
fig|6666666.488530.peg.1659	CDS	k99_232471	28084	27338	-1	-	747	Intracellular protease	- none -
fig|6666666.488530.peg.1660	CDS	k99_232471	28869	28270	-3	-	600	Lysine exporter protein (LYSE/YGGA)	- none -
fig|6666666.488530.peg.1661	CDS	k99_232471	29248	29102	-1	-	147	hypothetical protein	- none -
fig|6666666.488530.peg.1662	CDS	k99_232471	29323	29790	1	+	468	hypothetical protein	- none -
fig|6666666.488530.peg.1663	CDS	k99_232471	29904	31367	3	+	1464	Serine/threonine protein kinase	- none -
fig|6666666.488530.peg.1664	CDS	k99_232471	31380	32468	3	+	1089	Glycosyltransferase	- none -
fig|6666666.488530.peg.1665	CDS	k99_232471	33587	33075	-2	-	513	hypothetical protein	- none -
fig|6666666.488530.peg.1666	CDS	k99_232471	33688	33900	1	+	213	hypothetical protein	- none -
fig|6666666.488530.peg.1667	CDS	k99_232471	33975	35153	3	+	1179	Putative cytochrome P450 hydroxylase	- none -
fig|6666666.488530.peg.1668	CDS	k99_232471	35611	36258	1	+	648	Thiopurine S-methyltransferase (EC 2.1.1.67)	- none -
fig|6666666.488530.peg.1669	CDS	k99_232471	38140	36326	-1	-	1815	Threonyl-tRNA synthetase (EC 6.1.1.3)	tRNA aminoacylation, Thr
fig|6666666.488530.peg.1670	CDS	k99_232471	38414	38530	2	+	117	hypothetical protein	- none -
fig|6666666.488530.peg.1671	CDS	k99_232471	38840	38616	-2	-	225	hypothetical protein	- none -
fig|6666666.488530.peg.1672	CDS	k99_232471	39543	38941	-3	-	603	hypothetical protein	- none -
fig|6666666.488530.peg.1673	CDS	k99_232471	40064	41365	2	+	1302	hypothetical protein	- none -
fig|6666666.488530.peg.1674	CDS	k99_232471	41469	43493	3	+	2025	DNA ligase (NAD(+)) (EC 6.5.1.2)	- none -
fig|6666666.488530.peg.1675	CDS	k99_232471	43628	44503	2	+	876	hypothetical protein	- none -
fig|6666666.488530.peg.1676	CDS	k99_232471	44541	45119	3	+	579	hypothetical protein	- none -
fig|6666666.488530.peg.1677	CDS	k99_232471	46042	45116	-1	-	927	endo-type 6-aminohexanoate oligomer hydrolase	- none -
fig|6666666.488530.peg.1678	CDS	k99_232471	47237	46101	-2	-	1137	hypothetical protein	- none -
fig|6666666.488530.peg.1679	CDS	k99_232471	47370	48194	3	+	825	RsbT co-antagonist protein RsbRA	- none -
fig|6666666.488530.peg.1680	CDS	k99_232471	48351	50165	3	+	1815	Dipeptide ABC transporter, substrate-binding protein DppA (TC 3.A.1.5.2)	- none -
fig|6666666.488530.peg.1681	CDS	k99_232471	50229	51353	3	+	1125	Dipeptide ABC transporter, permease protein DppB (TC 3.A.1.5.2)	- none -
fig|6666666.488530.peg.1682	CDS	k99_232471	51365	52405	2	+	1041	Dipeptide ABC transporter, permease protein DppC (TC 3.A.1.5.2)	- none -
fig|6666666.488530.peg.1683	CDS	k99_232471	52556	56239	2	+	3684	Sensory box histidine kinase/response regulator	- none -
fig|6666666.488530.peg.1684	CDS	k99_232471	56867	56217	-2	-	651	hypothetical protein	- none -
fig|6666666.488530.peg.1685	CDS	k99_232471	58599	57013	-3	-	1587	Long-chain-fatty-acid--CoA ligase (EC 6.2.1.3)	Fatty acid metabolism cluster
fig|6666666.488530.peg.1686	CDS	k99_232471	59005	58622	-1	-	384	Sensor protein	- none -
fig|6666666.488530.peg.1687	CDS	k99_232471	62210	58977	-2	-	3234	Two-component system sensor histidine kinase/response regulator hybrid	- none -
fig|6666666.488530.peg.1688	CDS	k99_232471	63000	62215	-3	-	786	Enoyl-CoA hydratase (EC 4.2.1.17)	Acetyl-CoA fermentation to Butyrate; <br>Butanol Biosynthesis; <br>Butyrate metabolism cluster; <br>Fatty acid metabolism cluster; <br>Isoleucine degradation; <br>Polyhydroxybutyrate metabolism; <br>Valine degradation
fig|6666666.488530.peg.1689	CDS	k99_232471	63149	64300	2	+	1152	Carbamoyl-phosphate synthase small chain (EC 6.3.5.5)	- none -
fig|6666666.488530.peg.1690	CDS	k99_232471	64545	66494	3	+	1950	tRNA-5-carboxymethylaminomethyl-2-thiouridine(34) synthesis protein MnmG	- none -
fig|6666666.488530.peg.1691	CDS	k99_232471	66826	67893	1	+	1068	hypothetical protein	- none -
fig|6666666.488530.peg.1692	CDS	k99_232471	67909	70791	1	+	2883	hypothetical protein	- none -
fig|6666666.488530.peg.1693	CDS	k99_232471	71728	70772	-1	-	957	hypothetical protein	- none -
fig|6666666.488530.peg.1694	CDS	k99_232471	72751	71891	-1	-	861	Oxidoreductase, short-chain dehydrogenase/reductase family	- none -
fig|6666666.488530.peg.1695	CDS	k99_232471	72982	73662	1	+	681	hypothetical protein	- none -
fig|6666666.488530.peg.1696	CDS	k99_232471	73687	74811	1	+	1125	Inner membrane protein YihY, formerly thought to be RNase BN	LMPTP YfkJ cluster; <br>Riboflavin synthesis cluster
fig|6666666.488530.peg.1697	CDS	k99_232471	75039	74848	-3	-	192	hypothetical protein	- none -
fig|6666666.488530.peg.1698	CDS	k99_232471	75259	75026	-1	-	234	hypothetical protein	- none -
fig|6666666.488530.peg.1699	CDS	k99_232471	75313	75468	1	+	156	hypothetical protein	- none -
fig|6666666.488530.peg.1700	CDS	k99_232471	75634	76134	1	+	501	Stress response diiron-containing protein YciF	- none -
fig|6666666.488530.peg.1701	CDS	k99_232471	77596	76199	-1	-	1398	hypothetical protein	- none -
fig|6666666.488530.peg.1702	CDS	k99_232471	78731	77739	-2	-	993	UV damage repair endonuclease	- none -
fig|6666666.488530.peg.1703	CDS	k99_232471	79130	78852	-2	-	279	hypothetical protein	- none -
fig|6666666.488530.peg.1704	CDS	k99_232471	80649	79411	-3	-	1239	DNA double-strand break repair protein Mre11	Rad50-Mre11 DNA repair cluster
fig|6666666.488530.peg.1705	CDS	k99_232471	80777	81763	2	+	987	tRNA-modifying protein YgfZ	- none -
fig|6666666.488530.peg.1706	CDS	k99_232471	81913	83409	1	+	1497	hypothetical protein	- none -
fig|6666666.488530.peg.1707	CDS	k99_232471	83453	84304	2	+	852	hypothetical protein	- none -
fig|6666666.488530.peg.1708	CDS	k99_233872	336	199	-3	-	138	hypothetical protein	- none -
fig|6666666.488530.peg.1709	CDS	k99_233872	365	511	2	+	147	hypothetical protein	- none -
fig|6666666.488530.peg.1710	CDS	k99_233872	1050	508	-3	-	543	hypothetical protein	- none -
fig|6666666.488530.peg.1711	CDS	k99_233872	1943	1155	-2	-	789	SAM-dependent methyltransferase	- none -
fig|6666666.488530.peg.1712	CDS	k99_233872	2129	2004	-2	-	126	hypothetical protein	- none -
fig|6666666.488530.peg.1713	CDS	k99_233872	2293	3360	1	+	1068	DNA-cytosine methyltransferase (EC 2.1.1.37)	DNA repair, bacterial
fig|6666666.488530.peg.1714	CDS	k99_233872	3505	5280	1	+	1776	hypothetical protein	- none -
fig|6666666.488530.peg.1715	CDS	k99_233872	5437	6744	1	+	1308	hypothetical protein	- none -
fig|6666666.488530.peg.1716	CDS	k99_233872	6737	7405	2	+	669	hypothetical protein	- none -
fig|6666666.488530.peg.1717	CDS	k99_233872	7739	7449	-2	-	291	hypothetical protein	- none -
fig|6666666.488530.peg.1718	CDS	k99_233872	8425	7757	-1	-	669	hypothetical protein	- none -
fig|6666666.488530.peg.1719	CDS	k99_233872	8617	8829	1	+	213	hypothetical protein	- none -
fig|6666666.488530.peg.1720	CDS	k99_233872	9877	9122	-1	-	756	Glycerophosphoryl diester phosphodiesterase (EC 3.1.4.46)	CBSS-176299.4.peg.1996A; <br>Glycerol and Glycerol-3-phosphate Uptake and Utilization
fig|6666666.488530.peg.1721	CDS	k99_233872	10289	9855	-2	-	435	hypothetical protein	- none -
fig|6666666.488530.peg.1722	CDS	k99_233872	11344	10286	-1	-	1059	acyl-CoA dehydrogenase, putative phosphotransferase	- none -
fig|6666666.488530.peg.1723	CDS	k99_233872	15285	11374	-3	-	3912	hypothetical protein	- none -
fig|6666666.488530.peg.1724	CDS	k99_233872	16563	15343	-3	-	1221	Acyl-CoA dehydrogenase	- none -
fig|6666666.488530.peg.1725	CDS	k99_233872	17367	16588	-3	-	780	hypothetical protein	- none -
fig|6666666.488530.peg.1726	CDS	k99_233872	18388	17477	-1	-	912	hypothetical protein	- none -
fig|6666666.488530.peg.1727	CDS	k99_233872	19323	18421	-3	-	903	Putative hydrolase	- none -
fig|6666666.488530.peg.1728	CDS	k99_233872	19882	19415	-1	-	468	Uncharacterized protein COG3236	- none -
fig|6666666.488530.peg.1729	CDS	k99_233872	20686	19925	-1	-	762	hypothetical protein	- none -
fig|6666666.488530.peg.1730	CDS	k99_233872	20865	22256	3	+	1392	hypothetical protein	- none -
fig|6666666.488530.peg.1731	CDS	k99_233872	23229	22351	-3	-	879	Oxidoreductase, short-chain dehydrogenase/reductase family	- none -
fig|6666666.488530.peg.1732	CDS	k99_233872	23665	23534	-1	-	132	hypothetical protein	- none -
fig|6666666.488530.peg.1733	CDS	k99_233872	24003	23860	-3	-	144	hypothetical protein	- none -
fig|6666666.488530.peg.1734	CDS	k99_233872	26527	24191	-1	-	2337	hypothetical protein	- none -
fig|6666666.488530.peg.1735	CDS	k99_233872	27429	26536	-3	-	894	ABC transporter, permease protein 2 (cluster 1, maltose/g3p/polyamine/iron)	- none -
fig|6666666.488530.peg.1736	CDS	k99_233872	28407	27430	-3	-	978	ABC transporter, permease protein 1 (cluster 1, maltose/g3p/polyamine/iron)	- none -
fig|6666666.488530.peg.1737	CDS	k99_233872	29991	28519	-3	-	1473	N-acetyl-D-glucosamine ABC transporter, substrate-binding protein	- none -
fig|6666666.488530.peg.1738	CDS	k99_233872	31061	30042	-2	-	1020	Transcriptional regulator, LacI family	- none -
fig|6666666.488530.peg.1739	CDS	k99_233872	31704	34187	3	+	2484	beta-1,4-glucanase (cellulase) (EC 3.2.1.4)	- none -
fig|6666666.488530.peg.1740	CDS	k99_233872	34664	37165	2	+	2502	Cellulose 1,4-beta-cellobiosidase (non-reducing end) (EC 3.2.1.91)	- none -
fig|6666666.488530.peg.1741	CDS	k99_233872	37200	37457	3	+	258	hypothetical protein	- none -
fig|6666666.488530.peg.1742	CDS	k99_233872	37744	39456	1	+	1713	hypothetical protein	- none -
fig|6666666.488530.peg.1743	CDS	k99_233872	39978	39865	-3	-	114	hypothetical protein	- none -
fig|6666666.488530.peg.1744	CDS	k99_233872	40448	39993	-2	-	456	hypothetical protein	- none -
fig|6666666.488530.peg.1745	CDS	k99_233872	40484	40729	2	+	246	hypothetical protein	- none -
fig|6666666.488530.peg.1746	CDS	k99_233872	40740	41456	3	+	717	hypothetical protein	- none -
fig|6666666.488530.peg.1747	CDS	k99_233872	41655	42281	3	+	627	hypothetical protein	- none -
fig|6666666.488530.peg.1748	CDS	k99_233872	42742	42446	-1	-	297	hypothetical protein	- none -
fig|6666666.488530.peg.1749	CDS	k99_233872	42794	43411	2	+	618	Sulfite oxidase and related enzymes	- none -
fig|6666666.488530.peg.1750	CDS	k99_233872	43424	44161	2	+	738	hypothetical protein	- none -
fig|6666666.488530.peg.1751	CDS	k99_233872	44324	44446	2	+	123	hypothetical protein	- none -
fig|6666666.488530.peg.1752	CDS	k99_233872	44446	44568	1	+	123	hypothetical protein	- none -
fig|6666666.488530.peg.1753	CDS	k99_237546	1	129	1	+	129	hypothetical protein	- none -
fig|6666666.488530.peg.1754	CDS	k99_237546	479	619	2	+	141	hypothetical protein	- none -
fig|6666666.488530.peg.1755	CDS	k99_237546	866	1501	2	+	636	Transcriptional regulator, AcrR family	- none -
fig|6666666.488530.peg.1756	CDS	k99_237546	1498	2418	1	+	921	Efflux ABC transporter, ATP-binding protein	- none -
fig|6666666.488530.peg.1757	CDS	k99_237546	2415	3119	3	+	705	hypothetical protein	- none -
fig|6666666.488530.peg.1758	CDS	k99_237546	3121	3855	1	+	735	hypothetical protein	- none -
fig|6666666.488530.peg.1759	CDS	k99_237546	4925	3852	-2	-	1074	Adenylate cyclase (EC 4.6.1.1)	cAMP signaling in bacteria
fig|6666666.488530.peg.1760	CDS	k99_237546	6280	4922	-1	-	1359	hypothetical protein	- none -
fig|6666666.488530.peg.1761	CDS	k99_237546	6998	6267	-2	-	732	hypothetical protein	- none -
fig|6666666.488530.peg.1762	CDS	k99_237546	7544	7032	-2	-	513	hypothetical protein	- none -
fig|6666666.488530.peg.1763	CDS	k99_237546	7959	8129	3	+	171	hypothetical protein	- none -
fig|6666666.488530.peg.1764	CDS	k99_237546	9200	8286	-2	-	915	hypothetical protein	- none -
fig|6666666.488530.peg.1765	CDS	k99_237546	9651	9217	-3	-	435	hypothetical protein	- none -
fig|6666666.488530.peg.1766	CDS	k99_237546	9968	11398	2	+	1431	Multicopper oxidase	Copper homeostasis
fig|6666666.488530.peg.1767	CDS	k99_237546	11477	11731	2	+	255	hypothetical protein	- none -
fig|6666666.488530.peg.1768	CDS	k99_237546	12404	11736	-2	-	669	cAMP-binding proteins - catabolite gene activator and regulatory subunit of cAMP-dependent protein kinases	cAMP signaling in bacteria
fig|6666666.488530.peg.1769	CDS	k99_237546	12452	12847	2	+	396	hypothetical protein	- none -
fig|6666666.488530.peg.1770	CDS	k99_237546	12849	14150	3	+	1302	hypothetical protein	- none -
fig|6666666.488530.peg.1771	CDS	k99_237546	14150	15391	2	+	1242	hypothetical protein	- none -
fig|6666666.488530.peg.1772	CDS	k99_24221	817	134	-1	-	684	hypothetical protein	- none -
fig|6666666.488530.peg.1773	CDS	k99_24221	3021	814	-3	-	2208	hypothetical protein	- none -
fig|6666666.488530.peg.1774	CDS	k99_24221	4169	3033	-2	-	1137	hypothetical protein	- none -
fig|6666666.488530.peg.1775	CDS	k99_24221	5795	4206	-2	-	1590	hypothetical protein	- none -
fig|6666666.488530.peg.1776	CDS	k99_24221	5916	5833	-3	-	84	hypothetical protein	- none -
fig|6666666.488530.peg.1777	CDS	k99_242328	2	925	2	+	924	Heterodimeric efflux ABC transporter, permease/ATP-binding subunit 1	- none -
fig|6666666.488530.peg.1778	CDS	k99_242328	990	2873	3	+	1884	Heterodimeric efflux ABC transporter, permease/ATP-binding subunit 2	- none -
fig|6666666.488530.peg.1779	CDS	k99_242328	3216	2965	-3	-	252	hypothetical protein	- none -
fig|6666666.488530.peg.1780	CDS	k99_242328	5301	3403	-3	-	1899	Acetyl-CoA synthetase (EC 6.2.1.1)	- none -
fig|6666666.488530.peg.1781	CDS	k99_242328	6840	5392	-3	-	1449	Uncharacterized MFS-type transporter	- none -
fig|6666666.488530.peg.1782	CDS	k99_242328	7326	7099	-3	-	228	Two-component transcriptional response regulator, OmpR family	- none -
fig|6666666.488530.peg.1783	CDS	k99_242328	10141	7301	-1	-	2841	Two-component system sensor histidine kinase	- none -
fig|6666666.488530.peg.1784	CDS	k99_242328	10338	10150	-3	-	189	hypothetical protein	- none -
fig|6666666.488530.peg.1785	CDS	k99_242328	11153	10335	-2	-	819	Phosphate regulon transcriptional regulatory protein PhoB (SphR)	Phosphate metabolism
fig|6666666.488530.peg.1786	CDS	k99_242328	11942	11181	-2	-	762	hypothetical protein	- none -
fig|6666666.488530.peg.1787	CDS	k99_242328	13600	12080	-1	-	1521	hypothetical protein	- none -
fig|6666666.488530.peg.1788	CDS	k99_242328	14237	13629	-2	-	609	Transcriptional regulator, AcrR family	- none -
fig|6666666.488530.peg.1789	CDS	k99_242328	14508	14344	-3	-	165	hypothetical protein	- none -
fig|6666666.488530.peg.1790	CDS	k99_242328	14716	15843	1	+	1128	Cystathionine gamma-synthase (EC 2.5.1.48)	Methionine Biosynthesis
fig|6666666.488530.peg.1791	CDS	k99_242328	15893	16108	2	+	216	hypothetical protein	- none -
fig|6666666.488530.peg.1792	CDS	k99_242328	16542	16183	-3	-	360	hypothetical protein	- none -
fig|6666666.488530.peg.1793	CDS	k99_242328	17621	16713	-2	-	909	Carbonic anhydrase, alpha class (EC 4.2.1.1)	- none -
fig|6666666.488530.peg.1794	CDS	k99_242328	17818	18159	1	+	342	DGPFAETKE domain protein	- none -
fig|6666666.488530.peg.1795	CDS	k99_242328	18258	19523	3	+	1266	RNA polymerase ECF-type sigma factor	- none -
fig|6666666.488530.peg.1796	CDS	k99_242328	19570	19683	1	+	114	hypothetical protein	- none -
fig|6666666.488530.peg.1797	CDS	k99_242328	22837	19793	-1	-	3045	hypothetical protein	- none -
fig|6666666.488530.peg.1798	CDS	k99_242328	23484	23089	-3	-	396	hypothetical protein	- none -
fig|6666666.488530.peg.1799	CDS	k99_243052	2	163	2	+	162	hypothetical protein	- none -
fig|6666666.488530.peg.1800	CDS	k99_243052	539	919	2	+	381	hypothetical protein	- none -
fig|6666666.488530.peg.1801	CDS	k99_243052	929	1357	2	+	429	hypothetical protein	- none -
fig|6666666.488530.peg.1802	CDS	k99_243052	2250	2002	-3	-	249	hypothetical protein	- none -
fig|6666666.488530.peg.1803	CDS	k99_243052	2356	2499	1	+	144	hypothetical protein	- none -
fig|6666666.488530.peg.1804	CDS	k99_243052	2669	3229	2	+	561	DUF1801 domain-containing protein	- none -
fig|6666666.488530.peg.1805	CDS	k99_243052	3655	3984	1	+	330	hypothetical protein	- none -
fig|6666666.488530.peg.1806	CDS	k99_243052	4042	4254	1	+	213	hypothetical protein	- none -
fig|6666666.488530.peg.1807	CDS	k99_243052	4288	4650	1	+	363	hypothetical protein	- none -
fig|6666666.488530.peg.1808	CDS	k99_243052	4705	5142	1	+	438	hypothetical protein	- none -
fig|6666666.488530.peg.1809	CDS	k99_243052	5279	5941	2	+	663	hypothetical protein	- none -
fig|6666666.488530.peg.1810	CDS	k99_243052	6027	6632	3	+	606	DUF1801 domain-containing protein	- none -
fig|6666666.488530.peg.1811	CDS	k99_243052	6879	7481	3	+	603	hypothetical protein	- none -
fig|6666666.488530.peg.1812	CDS	k99_243052	7499	7954	2	+	456	hypothetical protein	- none -
fig|6666666.488530.peg.1813	CDS	k99_243052	8276	8136	-2	-	141	hypothetical protein	- none -
fig|6666666.488530.peg.1814	CDS	k99_243052	8275	9327	1	+	1053	hypothetical protein	- none -
fig|6666666.488530.peg.1815	CDS	k99_243052	9525	9659	3	+	135	hypothetical protein	- none -
fig|6666666.488530.peg.1816	CDS	k99_243052	9673	12015	1	+	2343	hypothetical protein	- none -
fig|6666666.488530.peg.1817	CDS	k99_243052	12245	15049	2	+	2805	GTPase subunit of restriction endonuclease	- none -
fig|6666666.488530.peg.1818	CDS	k99_243052	15046	15333	1	+	288	hypothetical protein	- none -
fig|6666666.488530.peg.1819	CDS	k99_243052	15330	17627	3	+	2298	hypothetical protein	- none -
fig|6666666.488530.peg.1820	CDS	k99_243052	17809	17675	-1	-	135	hypothetical protein	- none -
fig|6666666.488530.peg.1821	CDS	k99_243052	18187	17900	-1	-	288	hypothetical protein	- none -
fig|6666666.488530.peg.1822	CDS	k99_24354	339	97	-3	-	243	hypothetical protein	- none -
fig|6666666.488530.peg.1823	CDS	k99_24354	1130	339	-2	-	792	Imidazole glycerol phosphate synthase cyclase subunit	- none -
fig|6666666.488530.peg.1824	CDS	k99_24354	2229	1132	-3	-	1098	Chromosome partition protein smc	DNA structural proteins, bacterial
fig|6666666.488530.peg.1825	CDS	k99_24354	2986	2258	-1	-	729	Phosphoribosylformimino-5-aminoimidazole carboxamide ribotide isomerase (EC 5.3.1.16)	Chorismate: Intermediate for synthesis of Tryptophan, PAPA antibiotics, PABA, 3-hydroxyanthranilate and more.; <br>Histidine Biosynthesis
fig|6666666.488530.peg.1826	CDS	k99_24354	3588	2983	-3	-	606	Imidazole glycerol phosphate synthase amidotransferase subunit HisH	- none -
fig|6666666.488530.peg.1827	CDS	k99_24354	4658	3621	-2	-	1038	Acetylspermidine deacetylase (EC 3.5.1.48); Deacetylases, including yeast histone deacetylase and acetoin utilization protein	- none -
fig|6666666.488530.peg.1828	CDS	k99_24354	4942	5991	1	+	1050	hypothetical protein	- none -
fig|6666666.488530.peg.1829	CDS	k99_24354	6845	5988	-2	-	858	Peptide chain release factor N(5)-glutamine methyltransferase (EC 2.1.1.297)	- none -
fig|6666666.488530.peg.1830	CDS	k99_24354	6955	7086	1	+	132	hypothetical protein	- none -
fig|6666666.488530.peg.1831	CDS	k99_24354	7150	8781	1	+	1632	3-dehydroquinate synthase (EC 4.2.3.4)	Common Pathway For Synthesis of Aromatic Compounds (DAHP synthase to chorismate)
fig|6666666.488530.peg.1832	CDS	k99_24354	8990	11473	2	+	2484	hypothetical protein	- none -
fig|6666666.488530.peg.1833	CDS	k99_24354	11696	13999	2	+	2304	hypothetical protein	- none -
fig|6666666.488530.peg.1834	CDS	k99_24354	14300	14202	-2	-	99	hypothetical protein	- none -
fig|6666666.488530.peg.1835	CDS	k99_243845	1564	2	-1	-	1563	hypothetical protein	- none -
fig|6666666.488530.peg.1836	CDS	k99_243845	1740	2285	3	+	546	hypothetical protein	- none -
fig|6666666.488530.peg.1837	CDS	k99_243845	2359	3039	1	+	681	Translin family protein	- none -
fig|6666666.488530.peg.1838	CDS	k99_243845	3020	4315	2	+	1296	3-phosphoshikimate 1-carboxyvinyltransferase (EC 2.5.1.19)	- none -
fig|6666666.488530.peg.1839	CDS	k99_243845	4359	5204	3	+	846	Glucose 1-dehydrogenase (EC 1.1.1.47)	- none -
fig|6666666.488530.peg.1840	CDS	k99_243845	5410	5270	-1	-	141	hypothetical protein	- none -
fig|6666666.488530.peg.1841	CDS	k99_246154	105	392	3	+	288	Maltodextrin ABC transporter, permease protein MdxG	- none -
fig|6666666.488530.peg.1842	CDS	k99_246154	392	2386	2	+	1995	Amylosucrase (EC 2.4.1.4)	- none -
fig|6666666.488530.peg.1843	CDS	k99_246154	2402	3352	2	+	951	Fructokinase (EC 2.7.1.4)	- none -
fig|6666666.488530.peg.1844	CDS	k99_246154	6353	3729	-2	-	2625	Phosphoenolpyruvate synthase (EC 2.7.9.2)	Glycolysis and Gluconeogenesis; <br>Pyruvate metabolism I: anaplerotic reactions, PEP
fig|6666666.488530.peg.1845	CDS	k99_246154	6957	6334	-3	-	624	hypothetical protein	- none -
fig|6666666.488530.peg.1846	CDS	k99_246154	6956	7123	2	+	168	hypothetical protein	- none -
fig|6666666.488530.peg.1847	CDS	k99_246154	7233	7742	3	+	510	hypothetical protein	- none -
fig|6666666.488530.peg.1848	CDS	k99_246154	9504	7873	-3	-	1632	hypothetical protein	- none -
fig|6666666.488530.peg.1849	CDS	k99_246154	10557	9856	-3	-	702	hypothetical protein	- none -
fig|6666666.488530.peg.1850	CDS	k99_246154	11288	10554	-2	-	735	hypothetical protein	- none -
fig|6666666.488530.peg.1851	CDS	k99_246154	11773	11393	-1	-	381	hypothetical protein	- none -
fig|6666666.488530.peg.1852	CDS	k99_246154	11816	14473	2	+	2658	hypothetical protein	- none -
fig|6666666.488530.peg.1853	CDS	k99_246154	14599	15819	1	+	1221	hypothetical protein	- none -
fig|6666666.488530.peg.1854	CDS	k99_246154	15825	16370	3	+	546	hypothetical protein	- none -
fig|6666666.488530.peg.1855	CDS	k99_246154	16500	17105	3	+	606	hypothetical protein	- none -
fig|6666666.488530.peg.1856	CDS	k99_246154	17287	17664	1	+	378	hypothetical protein	- none -
fig|6666666.488530.peg.1857	CDS	k99_246154	17743	18234	1	+	492	hypothetical protein	- none -
fig|6666666.488530.peg.1858	CDS	k99_246154	18403	19401	1	+	999	Manganese ABC transporter, periplasmic-binding protein SitA	- none -
fig|6666666.488530.peg.1859	CDS	k99_246154	19493	20359	2	+	867	Manganese ABC transporter, ATP-binding protein SitB	- none -
fig|6666666.488530.peg.1860	CDS	k99_246154	20328	21173	3	+	846	Manganese ABC transporter, inner membrane permease protein SitD	- none -
fig|6666666.488530.peg.1861	CDS	k99_246154	21405	22175	3	+	771	Chromosome (plasmid) partitioning protein ParA	- none -
fig|6666666.488530.peg.1862	CDS	k99_246154	22172	23113	2	+	942	Chromosome (plasmid) partitioning protein ParB	- none -
fig|6666666.488530.peg.1863	CDS	k99_246154	23128	24261	1	+	1134	Phosphatidylinositol alpha-mannosyltransferase (EC 2.4.1.57)	- none -
fig|6666666.488530.peg.1864	CDS	k99_246154	24285	24944	3	+	660	Phosphatidylinositol phosphate synthase @ Archaetidylinositol phosphate synthase (EC 2.7.8.39)	- none -
fig|6666666.488530.peg.1865	CDS	k99_246154	25719	26093	3	+	375	hypothetical protein	- none -
fig|6666666.488530.peg.1866	CDS	k99_246154	26117	27916	2	+	1800	Thiamine pyrophosphate-requiring protein PA2108	- none -
fig|6666666.488530.peg.1867	CDS	k99_246154	27919	29031	1	+	1113	Mandelate racemase/muconate lactonizing enzyme:Mandelate racemase/muconate lactonizing enzyme	- none -
fig|6666666.488530.peg.1868	CDS	k99_246154	29059	29604	1	+	546	hypothetical protein	- none -
fig|6666666.488530.peg.1869	CDS	k99_246154	29664	32738	3	+	3075	Fe-S protein, homolog of lactate dehydrogenase SO1521	- none -
fig|6666666.488530.peg.1870	CDS	k99_246154	32735	33175	2	+	441	hypothetical protein	- none -
fig|6666666.488530.peg.1871	CDS	k99_246154	33276	34262	3	+	987	Dehydrogenases with different specificities (related to short-chain alcohol dehydrogenases)	- none -
[truncated: 4,136 more rows]
